# Supplementary material for: 2,2′-(3,5-Dinitro­benzyl­imino)diethanol
Source: Acta Crystallogr Sect E Struct Rep Online. 2008 Jun 13;64(Pt 7):o1253. doi: 10.1107/S1600536808017066 (PMC2961823; doi:10.1107/S1600536808017066)
Supplement: Supplementary file 1 [file e-64-o1253-sup1.cif]

##############################################################################
###                                                                        ###
###        Electronic paper (Acta Crystallographica Section E)             ###
###                                                                        ###
##############################################################################
#                                                                            #
# This CIF contains the data in a paper accepted for publication in Acta     #
# Crystallographica Section E. It conforms to the requirements of Notes      #
# for Authors for Section E, and has been peer reviewed under the auspices   #
# of the IUCr Commission on Journals.                                        #
#                                                                            #
# Full details of the Crystallographic Information File format               #
# are given in the paper "The Crystallographic Information File (CIF):       #
# a New Standard Archive File for Crystallography" by S. R. Hall, F. H.      #
# Allen and I. D. Brown [Acta Cryst. (1991), A47, 655-685].                  #
#                                                                            #
# The current version of the core CIF dictionary is obtainable from          #
# ftp://ftp.iucr.org/pub/cif_core.dic. The current version number is 2.4.    #
#                                                                            #
# Software is freely available for graphical display of the structure(s) in  #
# this CIF.  For information consult the CIF home page http://www.iucr.org/  #
# cif/home.html                                                              #
#                                                                            #
# This file may be used for bona fide research purposes within the           #
# scientific community so long as proper attribution is given to the journal # 
# article from which it was obtained.                                        #
#                                                                            #
##############################################################################
                                             
data_I
_audit_creation_method     SHELXL-97
_chemical_name_systematic
;
2,2'-(3,5-Dinitrobenzylimino)diethanol
;
_chemical_name_common     ?
_chemical_formula_moiety     'C11 H15 N3 O6'
_chemical_formula_sum     'C11 H15 N3 O6'
_chemical_formula_iupac     'C11 H15 N3 O6'
_chemical_formula_weight     285.26
_chemical_melting_point     ?
_symmetry_cell_setting     Triclinic
_symmetry_space_group_name_H-M     'P -1'
_symmetry_space_group_name_Hall     -P_1
loop_
    _symmetry_equiv_pos_as_xyz
    'x, y, z'
    '-x, -y, -z'
_cell_length_a     12.8042(3)
_cell_length_b     14.7498(3)
_cell_length_c     15.1282(4)
_cell_angle_alpha     104.1410(10)
_cell_angle_beta     96.3710(10)
_cell_angle_gamma     106.3340(10)
_cell_volume     2608.67(11)
_cell_formula_units_Z     8
_cell_measurement_reflns_used     7193
_cell_measurement_theta_min     1.50
_cell_measurement_theta_max     26.44
_cell_measurement_temperature     84.0(10)
_exptl_crystal_description     block
_exptl_crystal_colour     yellow
_exptl_crystal_size_max     0.30
_exptl_crystal_size_mid     0.30
_exptl_crystal_size_min     0.24
_exptl_crystal_density_diffrn     1.453
_exptl_crystal_density_meas     ?
_exptl_crystal_density_method     'not measured'
_exptl_crystal_F_000     1200
_exptl_absorpt_coefficient_mu     0.119
_exptl_absorpt_correction_type     multi-scan
_exptl_absorpt_process_details     '(SADABS; Sheldrick, 1997)'
_exptl_absorpt_correction_T_min     0.79478
_exptl_absorpt_correction_T_max     0.97656
_exptl_special_details
;
;
_diffrn_ambient_temperature     84.0(10)
_diffrn_radiation_type     MoK\a
_diffrn_radiation_wavelength     0.71073
_diffrn_radiation_source     'fine-focus sealed tube'
_diffrn_radiation_monochromator     graphite
_diffrn_measurement_device_type     'Bruker SMART CCD'
_diffrn_measurement_method     'Area-detector \w'
_diffrn_detector_area_resol_mean     ?
_diffrn_reflns_number     24719
_diffrn_reflns_av_R_equivalents     0.0236
_diffrn_reflns_av_sigmaI/netI     0.0403
_diffrn_reflns_theta_min     1.50
_diffrn_reflns_theta_max     26.44
_diffrn_reflns_theta_full     26.44
_diffrn_measured_fraction_theta_max     0.985
_diffrn_measured_fraction_theta_full     0.985
_diffrn_reflns_limit_h_min     -16
_diffrn_reflns_limit_h_max     16
_diffrn_reflns_limit_k_min     -18
_diffrn_reflns_limit_k_max     17
_diffrn_reflns_limit_l_min     -18
_diffrn_reflns_limit_l_max     18
_diffrn_standards_number     0
_diffrn_standards_interval_count     0
_diffrn_standards_interval_time     0
_diffrn_standards_decay_%     '<2'
_refine_special_details
;
Refinement of <i>F</i>^2^ against ALL reflections. The weighted <i>R</i>-factor
<i>wR</i> and goodness of fit <i>S</i> are based on <i>F</i>^2^, conventional
<i>R</i>-factors <i>R</i> are based on <i>F</i>, with <i>F</i> set to zero for
negative <i>F</i>^2^. The threshold expression of <i>F</i>^2^ >
\s(<i>F</i>^2^) is used only for calculating <i>R</i>-factors(gt) <i>etc</i>.
and is not relevant to the choice of reflections for refinement.
<i>R</i>-factors based on <i>F</i>^2^ are statistically about twice as large
as those based on <i>F</i>, and <i>R</i>- factors based on ALL data will be
even larger.
;
_reflns_number_total     10576
_reflns_number_gt     8548
_reflns_threshold_expression     I>2\s(I)
_refine_ls_structure_factor_coef     Fsqd
_refine_ls_matrix_type     full
_refine_ls_R_factor_all     0.0639
_refine_ls_R_factor_gt     0.0465
_refine_ls_wR_factor_gt     0.0931
_refine_ls_wR_factor_ref     0.1008
_refine_ls_goodness_of_fit_ref     1.077
_refine_ls_restrained_S_all     1.077
_refine_ls_number_reflns     10576
_refine_ls_number_parameters     753
_refine_ls_number_restraints     0
_refine_ls_hydrogen_treatment     mixed
_refine_ls_weighting_scheme     calc
_refine_ls_weighting_details
         'calc w=1/[\s^2^(Fo^2^)+(0.0308P)^2^+1.4297P] where P=(Fo^2^+2Fc^2^)/3'
_atom_sites_solution_hydrogens     geom
_atom_sites_solution_primary     direct
_atom_sites_solution_secondary     difmap
_refine_ls_shift/su_max     0.000
_refine_ls_shift/su_mean     0.000
_refine_diff_density_max     0.326
_refine_diff_density_min     -0.248
_refine_ls_extinction_method     none
_refine_ls_extinction_coef     ?
loop_
    _atom_type_symbol
    _atom_type_description
    _atom_type_scat_dispersion_real
    _atom_type_scat_dispersion_imag
    _atom_type_scat_source
    'C' 'C' 0.0033 0.0016
                         'International Tables Vol C Tables 4.2.6.8 and 6.1.1.4'
    'H' 'H' 0.0000 0.0000
                         'International Tables Vol C Tables 4.2.6.8 and 6.1.1.4'
    'N' 'N' 0.0061 0.0033
                         'International Tables Vol C Tables 4.2.6.8 and 6.1.1.4'
    'O' 'O' 0.0106 0.0060
                         'International Tables Vol C Tables 4.2.6.8 and 6.1.1.4'
_computing_data_collection     'SMART (Bruker, 1995)'
_computing_cell_refinement     'SAINT (Bruker, 1995)'
_computing_data_reduction     'SAINT (Bruker, 1995)'
_computing_structure_solution     'SHELXS97 (Sheldrick, 2008)'
_computing_structure_refinement     'SHELXL97 (Sheldrick, 2008)'
_computing_molecular_graphics     'ORTEPIII (Burnett & Johnson, 1996)'
_computing_publication_material     'SHELXTL (Sheldrick, 2008)'
loop_
    _atom_site_type_symbol
    _atom_site_label
    _atom_site_fract_x
    _atom_site_fract_y
    _atom_site_fract_z
    _atom_site_U_iso_or_equiv
    _atom_site_adp_type
    _atom_site_calc_flag
    _atom_site_refinement_flags
    _atom_site_occupancy
    _atom_site_disorder_assembly
    _atom_site_disorder_group
    O O1A 0.22043(12) 0.88717(13) 0.52205(10) 0.0424(4) Uani d . 1 . .
    O O2A 0.13995(11) 0.97382(10) 0.61100(9) 0.0278(3) Uani d . 1 . .
    O O3A -0.25699(12) 0.90173(11) 0.52437(9) 0.0331(3) Uani d . 1 . .
    O O4A -0.34809(11) 0.78156(11) 0.40131(10) 0.0326(3) Uani d . 1 . .
    O O5A 0.20448(11) 0.95928(10) 0.24284(9) 0.0238(3) Uani d . 1 . .
    H HO5A 0.228(2) 0.9201(19) 0.2705(17) 0.049(7) Uiso d . 1 . .
    O O6A 0.23610(11) 0.66199(10) 0.17337(9) 0.0255(3) Uani d . 1 . .
    H HO6A 0.271(2) 0.626(2) 0.1880(18) 0.053(8) Uiso d . 1 . .
    N N1A 0.13972(13) 0.91221(12) 0.53943(11) 0.0244(3) Uani d . 1 . .
    N N2A -0.26153(13) 0.83747(12) 0.45355(11) 0.0240(3) Uani d . 1 . .
    N N3A 0.04351(12) 0.74465(11) 0.18600(10) 0.0178(3) Uani d . 1 . .
    C C1A -0.05692(15) 0.76440(13) 0.31650(12) 0.0183(4) Uani d . 1 . .
    C C2A 0.04103(15) 0.81190(13) 0.38236(12) 0.0184(4) Uani d . 1 . .
    H H2A 0.1086 0.8082 0.3675 0.022 Uiso calc R 1 . .
    C C3A 0.03615(15) 0.86465(13) 0.47012(12) 0.0193(4) Uani d . 1 . .
    C C4A -0.06087(15) 0.87488(13) 0.49663(12) 0.0208(4) Uani d . 1 . .
    H H4A -0.0619 0.9117 0.5558 0.025 Uiso calc R 1 . .
    C C5A -0.15596(15) 0.82691(13) 0.42957(12) 0.0200(4) Uani d . 1 . .
    C C6A -0.15707(15) 0.77181(13) 0.34075(12) 0.0196(4) Uani d . 1 . .
    H H6A -0.2234 0.7403 0.2980 0.023 Uiso calc R 1 . .
    C C7A -0.05503(15) 0.70189(13) 0.22151(12) 0.0198(4) Uani d . 1 . .
    H H7A1 -0.0570 0.6366 0.2250 0.024 Uiso calc R 1 . .
    H H7A2 -0.1209 0.6947 0.1784 0.024 Uiso calc R 1 . .
    C C8A 0.03299(15) 0.82865(13) 0.15390(12) 0.0200(4) Uani d . 1 . .
    H H8A1 -0.0046 0.8645 0.1947 0.024 Uiso calc R 1 . .
    H H8A2 -0.0124 0.8040 0.0920 0.024 Uiso calc R 1 . .
    C C9A 0.14419(15) 0.89869(13) 0.15193(12) 0.0222(4) Uani d . 1 . .
    H H9A1 0.1884 0.8607 0.1228 0.027 Uiso calc R 1 . .
    H H9A2 0.1325 0.9409 0.1142 0.027 Uiso calc R 1 . .
    C C10A 0.05911(15) 0.66762(13) 0.11017(12) 0.0197(4) Uani d . 1 . .
    H H10A 0.1003 0.6988 0.0695 0.024 Uiso calc R 1 . .
    H H10B -0.0129 0.6249 0.0738 0.024 Uiso calc R 1 . .
    C C11A 0.12023(15) 0.60617(13) 0.14604(13) 0.0218(4) Uani d . 1 . .
    H H11A 0.0919 0.5893 0.1988 0.026 Uiso calc R 1 . .
    H H11B 0.1094 0.5454 0.0979 0.026 Uiso calc R 1 . .
    O O1B 0.25171(11) 0.47448(12) 0.53893(10) 0.0359(4) Uani d . 1 . .
    O O2B 0.17606(12) 0.46382(11) 0.65871(9) 0.0324(3) Uani d . 1 . .
    O O3B -0.21833(12) 0.36844(12) 0.62284(9) 0.0367(4) Uani d . 1 . .
    O O4B -0.32339(11) 0.30873(11) 0.48596(10) 0.0318(3) Uani d . 1 . .
    O O5B 0.10813(11) 0.11492(10) 0.29582(9) 0.0231(3) Uani d . 1 . .
    H HO5B 0.146(2) 0.0764(19) 0.2885(17) 0.045(7) Uiso d . 1 . .
    O O6B 0.21700(11) 0.35414(10) 0.16911(9) 0.0263(3) Uani d . 1 . .
    H HO6B 0.216(2) 0.339(2) 0.2213(19) 0.057(8) Uiso d . 1 . .
    N N1B 0.17109(13) 0.45026(11) 0.57475(11) 0.0235(3) Uani d . 1 . .
    N N2B -0.23257(13) 0.34262(12) 0.53779(11) 0.0256(4) Uani d . 1 . .
    N N3B 0.00532(12) 0.24712(10) 0.22455(10) 0.0172(3) Uani d . 1 . .
    C C1B -0.05081(15) 0.33808(12) 0.36058(12) 0.0188(4) Uani d . 1 . .
    C C2B 0.05373(15) 0.37806(13) 0.41839(12) 0.0194(4) Uani d . 1 . .
    H H2B 0.1176 0.3868 0.3932 0.023 Uiso calc R 1 . .
    C C3B 0.06095(15) 0.40445(13) 0.51366(12) 0.0194(4) Uani d . 1 . .
    C C4B -0.03079(15) 0.39308(13) 0.55503(12) 0.0204(4) Uani d . 1 . .
    H H4B -0.0242 0.4110 0.6193 0.024 Uiso calc R 1 . .
    C C5B -0.13292(15) 0.35360(13) 0.49594(12) 0.0199(4) Uani d . 1 . .
    C C6B -0.14494(15) 0.32569(13) 0.39992(12) 0.0201(4) Uani d . 1 . .
    H H6B -0.2152 0.2990 0.3624 0.024 Uiso calc R 1 . .
    C C7B -0.06015(15) 0.31195(13) 0.25610(12) 0.0207(4) Uani d . 1 . .
    H H7B1 -0.1374 0.2791 0.2262 0.025 Uiso calc R 1 . .
    H H7B2 -0.0342 0.3719 0.2380 0.025 Uiso calc R 1 . .
    C C8B -0.05248(15) 0.14769(13) 0.22970(12) 0.0194(4) Uani d . 1 . .
    H H8B1 -0.1185 0.1185 0.1813 0.023 Uiso calc R 1 . .
    H H8B2 -0.0763 0.1537 0.2890 0.023 Uiso calc R 1 . .
    C C9B 0.01553(15) 0.07838(13) 0.21962(12) 0.0216(4) Uani d . 1 . .
    H H9B1 -0.0302 0.0132 0.2187 0.026 Uiso calc R 1 . .
    H H9B2 0.0419 0.0730 0.1615 0.026 Uiso calc R 1 . .
    C C10B 0.02250(15) 0.24609(14) 0.12945(12) 0.0221(4) Uani d . 1 . .
    H H10C -0.0476 0.2371 0.0910 0.026 Uiso calc R 1 . .
    H H10D 0.0470 0.1904 0.1035 0.026 Uiso calc R 1 . .
    C C11B 0.10692(15) 0.33980(14) 0.12651(13) 0.0239(4) Uani d . 1 . .
    H H11C 0.1058 0.3391 0.0621 0.029 Uiso calc R 1 . .
    H H11D 0.0850 0.3955 0.1570 0.029 Uiso calc R 1 . .
    O O1C 0.71541(12) 0.14009(13) 0.03272(10) 0.0415(4) Uani d . 1 . .
    O O2C 0.63713(11) 0.17727(10) 0.14992(9) 0.0291(3) Uani d . 1 . .
    O O3C 0.23961(11) 0.11558(11) 0.09406(9) 0.0310(3) Uani d . 1 . .
    O O4C 0.14677(11) 0.06031(12) -0.04668(10) 0.0366(4) Uani d . 1 . .
    O O5C 0.59499(11) -0.10538(10) -0.23968(9) 0.0235(3) Uani d . 1 . .
    H HO5C 0.651(2) -0.0576(19) -0.2402(17) 0.050(8) Uiso d . 1 . .
    O O6C 0.71965(11) 0.16752(10) -0.31633(9) 0.0238(3) Uani d . 1 . .
    H HO6C 0.742(2) 0.2218(19) -0.2704(17) 0.049(7) Uiso d . 1 . .
    N N1C 0.63519(13) 0.15101(12) 0.06620(11) 0.0243(3) Uani d . 1 . .
    N N2C 0.23376(13) 0.09121(11) 0.01026(10) 0.0219(3) Uani d . 1 . .
    N N3C 0.50315(12) 0.04539(11) -0.29170(10) 0.0191(3) Uani d . 1 . .
    C C1C 0.43479(16) 0.10726(14) -0.15105(12) 0.0220(4) Uani d . 1 . .
    C C2C 0.53302(16) 0.12484(14) -0.09012(13) 0.0233(4) Uani d . 1 . .
    H H2C 0.5996 0.1328 -0.1113 0.028 Uiso calc R 1 . .
    C C3C 0.53039(15) 0.13036(13) 0.00218(12) 0.0200(4) Uani d . 1 . .
    C C4C 0.43423(15) 0.11927(12) 0.03818(12) 0.0192(4) Uani d . 1 . .
    H H4C 0.4342 0.1240 0.1006 0.023 Uiso calc R 1 . .
    C C5C 0.33861(15) 0.10077(13) -0.02452(12) 0.0187(4) Uani d . 1 . .
    C C6C 0.33649(15) 0.09387(13) -0.11784(12) 0.0211(4) Uani d . 1 . .
    H H6C 0.2698 0.0804 -0.1578 0.025 Uiso calc R 1 . .
    C C7C 0.43702(17) 0.10559(15) -0.25104(12) 0.0257(4) Uani d . 1 . .
    H H7C1 0.3618 0.0790 -0.2867 0.031 Uiso calc R 1 . .
    H H7C2 0.4682 0.1725 -0.2542 0.031 Uiso calc R 1 . .
    C C8C 0.44264(15) -0.05947(14) -0.30705(13) 0.0240(4) Uani d . 1 . .
    H H8C1 0.3839 -0.0816 -0.3614 0.029 Uiso calc R 1 . .
    H H8C2 0.4083 -0.0668 -0.2541 0.029 Uiso calc R 1 . .
    C C9C 0.51532(16) -0.12435(14) -0.32084(13) 0.0249(4) Uani d . 1 . .
    H H9C1 0.4690 -0.1929 -0.3388 0.030 Uiso calc R 1 . .
    H H9C2 0.5535 -0.1139 -0.3712 0.030 Uiso calc R 1 . .
    C C10C 0.52879(15) 0.06382(14) -0.37885(12) 0.0207(4) Uani d . 1 . .
    H H10E 0.4612 0.0610 -0.4170 0.025 Uiso calc R 1 . .
    H H10F 0.5542 0.0115 -0.4120 0.025 Uiso calc R 1 . .
    C C11C 0.61517(15) 0.16122(14) -0.36682(13) 0.0242(4) Uani d . 1 . .
    H H11E 0.6243 0.1697 -0.4274 0.029 Uiso calc R 1 . .
    H H11F 0.5904 0.2141 -0.3339 0.029 Uiso calc R 1 . .
    O O1D 0.26689(11) 0.28080(10) -0.05807(9) 0.0261(3) Uani d . 1 . .
    O O2D 0.36713(12) 0.35765(11) -0.14003(9) 0.0328(3) Uani d . 1 . .
    O O3D 0.76729(11) 0.52132(9) -0.00954(9) 0.0262(3) Uani d . 1 . .
    O O4D 0.83655(11) 0.44537(11) 0.07628(10) 0.0302(3) Uani d . 1 . .
    O O5D 0.36167(11) 0.54780(10) 0.21380(9) 0.0256(3) Uani d . 1 . .
    H HO5D 0.324(2) 0.4859(19) 0.2020(17) 0.046(7) Uiso d . 1 . .
    O O6D 0.24153(11) 0.31012(10) 0.33530(9) 0.0229(3) Uani d . 1 . .
    H HO6D 0.194(2) 0.250(2) 0.3221(19) 0.062(9) Uiso d . 1 . .
    N N1D 0.35569(13) 0.33096(11) -0.06984(10) 0.0212(3) Uani d . 1 . .
    N N2D 0.75843(13) 0.46424(11) 0.03815(10) 0.0215(3) Uani d . 1 . .
    N N3D 0.45683(12) 0.41919(11) 0.29645(10) 0.0179(3) Uani d . 1 . .
    C C1D 0.53232(15) 0.36765(12) 0.15762(12) 0.0180(4) Uani d . 1 . .
    C C2D 0.43934(15) 0.34551(12) 0.08910(12) 0.0185(4) Uani d . 1 . .
    H H2D 0.3684 0.3218 0.1006 0.022 Uiso calc R 1 . .
    C C3D 0.45435(15) 0.35935(12) 0.00347(12) 0.0185(4) Uani d . 1 . .
    C C4D 0.55746(15) 0.39844(12) -0.01705(12) 0.0194(4) Uani d . 1 . .
    H H4D 0.5658 0.4108 -0.0737 0.023 Uiso calc R 1 . .
    C C5D 0.64670(15) 0.41768(12) 0.05248(12) 0.0189(4) Uani d . 1 . .
    C C6D 0.63704(15) 0.40213(12) 0.13824(12) 0.0188(4) Uani d . 1 . .
    H H6D 0.7000 0.4147 0.1823 0.023 Uiso calc R 1 . .
    C C7D 0.51909(15) 0.35664(13) 0.25278(12) 0.0191(4) Uani d . 1 . .
    H H7D1 0.4802 0.2882 0.2474 0.023 Uiso calc R 1 . .
    H H7D2 0.5917 0.3750 0.2916 0.023 Uiso calc R 1 . .
    C C8D 0.51305(15) 0.52482(13) 0.30997(13) 0.0221(4) Uani d . 1 . .
    H H8D1 0.5571 0.5325 0.2625 0.027 Uiso calc R 1 . .
    H H8D2 0.5627 0.5532 0.3700 0.027 Uiso calc R 1 . .
    C C9D 0.42915(17) 0.57882(15) 0.30486(14) 0.0304(5) Uani d . 1 . .
    H H9D1 0.3819 0.5670 0.3495 0.036 Uiso calc R 1 . .
    H H9D2 0.4678 0.6492 0.3216 0.036 Uiso calc R 1 . .
    C C10D 0.43487(15) 0.40129(14) 0.38478(12) 0.0236(4) Uani d . 1 . .
    H H10G 0.4132 0.4551 0.4201 0.028 Uiso calc R 1 . .
    H H10H 0.5029 0.4016 0.4203 0.028 Uiso calc R 1 . .
    C C11D 0.34582(15) 0.30534(15) 0.37407(13) 0.0247(4) Uani d . 1 . .
    H H11G 0.3626 0.2514 0.3337 0.030 Uiso calc R 1 . .
    H H11H 0.3428 0.2934 0.4342 0.030 Uiso calc R 1 . .
loop_
    _atom_site_aniso_label
    _atom_site_aniso_U_11
    _atom_site_aniso_U_22
    _atom_site_aniso_U_33
    _atom_site_aniso_U_12
    _atom_site_aniso_U_13
    _atom_site_aniso_U_23
    O1A 0.0246(8) 0.0631(11) 0.0326(8) 0.0215(8) -0.0050(6) -0.0022(7)
    O2A 0.0309(8) 0.0278(7) 0.0182(7) 0.0051(6) 0.0003(6) 0.0019(6)
    O3A 0.0320(8) 0.0423(9) 0.0269(8) 0.0182(7) 0.0108(6) 0.0040(6)
    O4A 0.0181(7) 0.0400(8) 0.0367(8) 0.0072(6) 0.0055(6) 0.0078(7)
    O5A 0.0234(7) 0.0207(7) 0.0262(7) 0.0066(6) 0.0014(6) 0.0070(6)
    O6A 0.0241(7) 0.0250(7) 0.0283(7) 0.0125(6) 0.0006(6) 0.0060(6)
    N1A 0.0230(9) 0.0280(9) 0.0199(8) 0.0073(7) -0.0005(7) 0.0061(7)
    N2A 0.0218(9) 0.0304(9) 0.0242(8) 0.0108(7) 0.0074(7) 0.0115(7)
    N3A 0.0187(8) 0.0179(7) 0.0173(7) 0.0077(6) 0.0034(6) 0.0039(6)
    C1A 0.0209(9) 0.0176(9) 0.0177(9) 0.0067(7) 0.0029(7) 0.0072(7)
    C2A 0.0178(9) 0.0191(9) 0.0197(9) 0.0064(7) 0.0036(7) 0.0076(7)
    C3A 0.0186(9) 0.0193(9) 0.0188(9) 0.0043(7) -0.0006(7) 0.0076(7)
    C4A 0.0245(10) 0.0219(9) 0.0175(9) 0.0093(8) 0.0032(7) 0.0063(7)
    C5A 0.0197(9) 0.0227(9) 0.0212(9) 0.0084(8) 0.0076(7) 0.0093(7)
    C6A 0.0188(9) 0.0188(9) 0.0192(9) 0.0042(7) 0.0001(7) 0.0060(7)
    C7A 0.0182(9) 0.0203(9) 0.0194(9) 0.0060(7) 0.0012(7) 0.0040(7)
    C8A 0.0217(9) 0.0208(9) 0.0181(9) 0.0095(8) 0.0016(7) 0.0048(7)
    C9A 0.0260(10) 0.0225(9) 0.0200(9) 0.0098(8) 0.0046(8) 0.0068(7)
    C10A 0.0201(9) 0.0205(9) 0.0172(9) 0.0072(7) 0.0026(7) 0.0027(7)
    C11A 0.0239(10) 0.0212(9) 0.0216(9) 0.0098(8) 0.0054(8) 0.0049(7)
    O1B 0.0185(7) 0.0506(10) 0.0315(8) 0.0069(7) 0.0032(6) 0.0047(7)
    O2B 0.0325(8) 0.0397(8) 0.0182(7) 0.0049(7) -0.0028(6) 0.0071(6)
    O3B 0.0305(8) 0.0576(10) 0.0234(8) 0.0154(7) 0.0105(6) 0.0106(7)
    O4B 0.0178(7) 0.0424(9) 0.0322(8) 0.0062(6) 0.0037(6) 0.0100(7)
    O5B 0.0226(7) 0.0239(7) 0.0218(7) 0.0102(6) 0.0001(5) 0.0033(5)
    O6B 0.0185(7) 0.0361(8) 0.0222(7) 0.0033(6) 0.0012(5) 0.0120(6)
    N1B 0.0207(8) 0.0226(8) 0.0243(9) 0.0073(7) -0.0006(7) 0.0034(6)
    N2B 0.0236(9) 0.0304(9) 0.0242(9) 0.0093(7) 0.0065(7) 0.0089(7)
    N3B 0.0186(8) 0.0181(7) 0.0160(7) 0.0072(6) 0.0051(6) 0.0046(6)
    C1B 0.0218(9) 0.0153(8) 0.0201(9) 0.0091(7) 0.0024(7) 0.0034(7)
    C2B 0.0186(9) 0.0183(9) 0.0214(9) 0.0080(7) 0.0044(7) 0.0036(7)
    C3B 0.0192(9) 0.0163(9) 0.0218(9) 0.0073(7) 0.0003(7) 0.0039(7)
    C4B 0.0247(10) 0.0177(9) 0.0192(9) 0.0084(8) 0.0031(7) 0.0049(7)
    C5B 0.0204(9) 0.0181(9) 0.0239(9) 0.0086(7) 0.0069(7) 0.0071(7)
    C6B 0.0193(9) 0.0159(9) 0.0225(9) 0.0057(7) -0.0004(7) 0.0028(7)
    C7B 0.0211(9) 0.0215(9) 0.0198(9) 0.0090(8) 0.0014(7) 0.0052(7)
    C8B 0.0184(9) 0.0181(9) 0.0210(9) 0.0052(7) 0.0047(7) 0.0047(7)
    C9B 0.0215(10) 0.0213(9) 0.0198(9) 0.0073(8) 0.0006(7) 0.0030(7)
    C10B 0.0197(9) 0.0286(10) 0.0156(9) 0.0047(8) 0.0024(7) 0.0062(7)
    C11B 0.0185(9) 0.0309(10) 0.0226(9) 0.0052(8) 0.0013(7) 0.0125(8)
    O1C 0.0233(8) 0.0742(12) 0.0319(8) 0.0229(8) 0.0080(6) 0.0145(8)
    O2C 0.0251(7) 0.0395(8) 0.0198(7) 0.0065(6) 0.0013(6) 0.0092(6)
    O3C 0.0266(8) 0.0480(9) 0.0216(7) 0.0148(7) 0.0089(6) 0.0106(6)
    O4C 0.0175(7) 0.0495(9) 0.0298(8) 0.0033(7) 0.0001(6) -0.0011(7)
    O5C 0.0215(7) 0.0249(7) 0.0226(7) 0.0052(6) 0.0003(5) 0.0088(6)
    O6C 0.0211(7) 0.0240(7) 0.0253(7) 0.0088(6) 0.0005(6) 0.0053(6)
    N1C 0.0196(8) 0.0302(9) 0.0238(9) 0.0087(7) 0.0033(7) 0.0086(7)
    N2C 0.0199(8) 0.0212(8) 0.0228(8) 0.0058(7) 0.0034(7) 0.0045(6)
    N3C 0.0223(8) 0.0209(8) 0.0159(7) 0.0098(6) 0.0046(6) 0.0045(6)
    C1C 0.0263(10) 0.0239(9) 0.0187(9) 0.0130(8) 0.0056(8) 0.0054(7)
    C2C 0.0226(10) 0.0287(10) 0.0231(10) 0.0136(8) 0.0079(8) 0.0079(8)
    C3C 0.0193(9) 0.0212(9) 0.0196(9) 0.0086(8) 0.0015(7) 0.0046(7)
    C4C 0.0227(10) 0.0165(9) 0.0179(9) 0.0071(7) 0.0034(7) 0.0033(7)
    C5C 0.0186(9) 0.0157(8) 0.0212(9) 0.0054(7) 0.0057(7) 0.0033(7)
    C6C 0.0224(10) 0.0206(9) 0.0190(9) 0.0099(8) -0.0005(7) 0.0020(7)
    C7C 0.0294(11) 0.0345(11) 0.0193(9) 0.0188(9) 0.0051(8) 0.0083(8)
    C8C 0.0190(10) 0.0257(10) 0.0245(10) 0.0044(8) -0.0016(8) 0.0077(8)
    C9C 0.0289(11) 0.0221(10) 0.0200(9) 0.0079(8) -0.0042(8) 0.0037(7)
    C10C 0.0207(10) 0.0270(10) 0.0149(8) 0.0099(8) 0.0025(7) 0.0048(7)
    C11C 0.0215(10) 0.0290(10) 0.0250(10) 0.0105(8) 0.0032(8) 0.0110(8)
    O1D 0.0178(7) 0.0279(7) 0.0306(7) 0.0060(6) 0.0012(6) 0.0080(6)
    O2D 0.0302(8) 0.0427(9) 0.0231(7) 0.0065(7) -0.0008(6) 0.0140(6)
    O3D 0.0295(8) 0.0229(7) 0.0270(7) 0.0059(6) 0.0104(6) 0.0091(6)
    O4D 0.0192(7) 0.0399(8) 0.0328(8) 0.0098(6) 0.0045(6) 0.0128(6)
    O5D 0.0224(7) 0.0228(7) 0.0291(7) 0.0081(6) -0.0033(6) 0.0054(6)
    O6D 0.0170(7) 0.0255(7) 0.0250(7) 0.0064(6) 0.0024(5) 0.0066(6)
    N1D 0.0223(8) 0.0209(8) 0.0201(8) 0.0090(7) 0.0013(6) 0.0042(6)
    N2D 0.0207(8) 0.0222(8) 0.0194(8) 0.0054(7) 0.0045(6) 0.0035(6)
    N3D 0.0169(8) 0.0182(7) 0.0178(7) 0.0059(6) 0.0039(6) 0.0032(6)
    C1D 0.0228(9) 0.0138(8) 0.0187(9) 0.0080(7) 0.0048(7) 0.0039(7)
    C2D 0.0167(9) 0.0154(8) 0.0235(9) 0.0054(7) 0.0055(7) 0.0047(7)
    C3D 0.0187(9) 0.0155(8) 0.0204(9) 0.0071(7) 0.0005(7) 0.0029(7)
    C4D 0.0249(10) 0.0162(9) 0.0175(9) 0.0074(7) 0.0052(7) 0.0041(7)
    C5D 0.0186(9) 0.0152(8) 0.0218(9) 0.0047(7) 0.0051(7) 0.0035(7)
    C6D 0.0197(9) 0.0169(9) 0.0179(9) 0.0069(7) 0.0002(7) 0.0021(7)
    C7D 0.0192(9) 0.0198(9) 0.0194(9) 0.0080(7) 0.0036(7) 0.0058(7)
    C8D 0.0199(9) 0.0189(9) 0.0245(10) 0.0067(7) -0.0008(7) 0.0024(7)
    C9D 0.0289(11) 0.0254(10) 0.0307(11) 0.0126(9) -0.0066(9) -0.0019(8)
    C10D 0.0182(9) 0.0345(11) 0.0151(9) 0.0077(8) 0.0014(7) 0.0034(8)
    C11D 0.0205(10) 0.0372(11) 0.0229(10) 0.0129(8) 0.0063(8) 0.0152(8)
_geom_special_details
;
All e.s.d.'s (except the e.s.d. in the dihedral angle between two l.s. planes)
are estimated using the full covariance matrix. The cell e.s.d.'s are taken
into account individually in the estimation of e.s.d.'s in distances, angles
and torsion angles; correlations between e.s.d.'s in cell parameters are only
used when they are defined by crystal symmetry. An approximate (isotropic)
treatment of cell e.s.d.'s is used for estimating e.s.d.'s involving l.s.
planes.
;
loop_
    _geom_bond_atom_site_label_1
    _geom_bond_atom_site_label_2
    _geom_bond_site_symmetry_2
    _geom_bond_distance
    _geom_bond_publ_flag
    O1A N1A . 1.225(2) ?
    O2A N1A . 1.2309(19) ?
    O3A N2A . 1.228(2) ?
    O4A N2A . 1.227(2) ?
    O5A C9A . 1.436(2) ?
    O5A HO5A . 0.89(3) ?
    O6A C11A . 1.436(2) ?
    O6A HO6A . 0.84(3) ?
    N1A C3A . 1.469(2) ?
    N2A C5A . 1.477(2) ?
    N3A C7A . 1.465(2) ?
    N3A C8A . 1.471(2) ?
    N3A C10A . 1.479(2) ?
    C1A C2A . 1.394(2) ?
    C1A C6A . 1.398(2) ?
    C1A C7A . 1.513(2) ?
    C2A C3A . 1.383(2) ?
    C2A H2A . 0.9300 ?
    C3A C4A . 1.383(3) ?
    C4A C5A . 1.379(3) ?
    C4A H4A . 0.9300 ?
    C5A C6A . 1.386(2) ?
    C6A H6A . 0.9300 ?
    C7A H7A1 . 0.9700 ?
    C7A H7A2 . 0.9700 ?
    C8A C9A . 1.514(3) ?
    C8A H8A1 . 0.9700 ?
    C8A H8A2 . 0.9700 ?
    C9A H9A1 . 0.9700 ?
    C9A H9A2 . 0.9700 ?
    C10A C11A . 1.508(2) ?
    C10A H10A . 0.9700 ?
    C10A H10B . 0.9700 ?
    C11A H11A . 0.9700 ?
    C11A H11B . 0.9700 ?
    O1B N1B . 1.224(2) ?
    O2B N1B . 1.228(2) ?
    O3B N2B . 1.226(2) ?
    O4B N2B . 1.223(2) ?
    O5B C9B . 1.435(2) ?
    O5B HO5B . 0.84(3) ?
    O6B C11B . 1.418(2) ?
    O6B HO6B . 0.87(3) ?
    N1B C3B . 1.473(2) ?
    N2B C5B . 1.473(2) ?
    N3B C7B . 1.470(2) ?
    N3B C8B . 1.471(2) ?
    N3B C10B . 1.477(2) ?
    C1B C6B . 1.389(3) ?
    C1B C2B . 1.396(2) ?
    C1B C7B . 1.515(2) ?
    C2B C3B . 1.383(2) ?
    C2B H2B . 0.9300 ?
    C3B C4B . 1.380(3) ?
    C4B C5B . 1.381(3) ?
    C4B H4B . 0.9300 ?
    C5B C6B . 1.388(2) ?
    C6B H6B . 0.9300 ?
    C7B H7B1 . 0.9700 ?
    C7B H7B2 . 0.9700 ?
    C8B C9B . 1.510(2) ?
    C8B H8B1 . 0.9700 ?
    C8B H8B2 . 0.9700 ?
    C9B H9B1 . 0.9700 ?
    C9B H9B2 . 0.9700 ?
    C10B C11B . 1.510(3) ?
    C10B H10C . 0.9700 ?
    C10B H10D . 0.9700 ?
    C11B H11C . 0.9700 ?
    C11B H11D . 0.9700 ?
    O1C N1C . 1.227(2) ?
    O2C N1C . 1.2257(19) ?
    O3C N2C . 1.2177(19) ?
    O4C N2C . 1.225(2) ?
    O5C C9C . 1.421(2) ?
    O5C HO5C . 0.85(3) ?
    O6C C11C . 1.432(2) ?
    O6C HO6C . 0.87(3) ?
    N1C C3C . 1.473(2) ?
    N2C C5C . 1.478(2) ?
    N3C C10C . 1.463(2) ?
    N3C C7C . 1.468(2) ?
    N3C C8C . 1.469(2) ?
    C1C C6C . 1.387(3) ?
    C1C C2C . 1.393(3) ?
    C1C C7C . 1.510(2) ?
    C2C C3C . 1.383(3) ?
    C2C H2C . 0.9300 ?
    C3C C4C . 1.385(2) ?
    C4C C5C . 1.379(2) ?
    C4C H4C . 0.9300 ?
    C5C C6C . 1.387(2) ?
    C6C H6C . 0.9300 ?
    C7C H7C1 . 0.9700 ?
    C7C H7C2 . 0.9700 ?
    C8C C9C . 1.507(3) ?
    C8C H8C1 . 0.9700 ?
    C8C H8C2 . 0.9700 ?
    C9C H9C1 . 0.9700 ?
    C9C H9C2 . 0.9700 ?
    C10C C11C . 1.501(3) ?
    C10C H10E . 0.9700 ?
    C10C H10F . 0.9700 ?
    C11C H11E . 0.9700 ?
    C11C H11F . 0.9700 ?
    O1D N1D . 1.2279(19) ?
    O2D N1D . 1.2290(19) ?
    O3D N2D . 1.2262(19) ?
    O4D N2D . 1.232(2) ?
    O5D C9D . 1.435(2) ?
    O5D HO5D . 0.87(3) ?
    O6D C11D . 1.425(2) ?
    O6D HO6D . 0.88(3) ?
    N1D C3D . 1.472(2) ?
    N2D C5D . 1.468(2) ?
    N3D C10D . 1.466(2) ?
    N3D C7D . 1.468(2) ?
    N3D C8D . 1.473(2) ?
    C1D C6D . 1.385(2) ?
    C1D C2D . 1.393(2) ?
    C1D C7D . 1.510(2) ?
    C2D C3D . 1.385(2) ?
    C2D H2D . 0.9300 ?
    C3D C4D . 1.386(3) ?
    C4D C5D . 1.377(3) ?
    C4D H4D . 0.9300 ?
    C5D C6D . 1.384(2) ?
    C6D H6D . 0.9300 ?
    C7D H7D1 . 0.9700 ?
    C7D H7D2 . 0.9700 ?
    C8D C9D . 1.512(3) ?
    C8D H8D1 . 0.9700 ?
    C8D H8D2 . 0.9700 ?
    C9D H9D1 . 0.9700 ?
    C9D H9D2 . 0.9700 ?
    C10D C11D . 1.506(3) ?
    C10D H10G . 0.9700 ?
    C10D H10H . 0.9700 ?
    C11D H11G . 0.9700 ?
    C11D H11H . 0.9700 ?
loop_
    _geom_angle_atom_site_label_1
    _geom_angle_atom_site_label_2
    _geom_angle_atom_site_label_3
    _geom_angle_site_symmetry_1
    _geom_angle_site_symmetry_3
    _geom_angle
    _geom_angle_publ_flag
    C9A O5A HO5A . . 106.4(16) ?
    C11A O6A HO6A . . 108.6(18) ?
    O1A N1A O2A . . 124.27(16) ?
    O1A N1A C3A . . 117.37(15) ?
    O2A N1A C3A . . 118.36(15) ?
    O4A N2A O3A . . 124.24(16) ?
    O4A N2A C5A . . 117.86(15) ?
    O3A N2A C5A . . 117.90(15) ?
    C7A N3A C8A . . 110.49(14) ?
    C7A N3A C10A . . 109.39(13) ?
    C8A N3A C10A . . 111.12(13) ?
    C2A C1A C6A . . 119.19(16) ?
    C2A C1A C7A . . 120.14(16) ?
    C6A C1A C7A . . 120.60(16) ?
    C3A C2A C1A . . 118.93(16) ?
    C3A C2A H2A . . 120.5 ?
    C1A C2A H2A . . 120.5 ?
    C2A C3A C4A . . 123.74(17) ?
    C2A C3A N1A . . 118.26(16) ?
    C4A C3A N1A . . 118.00(16) ?
    C5A C4A C3A . . 115.60(16) ?
    C5A C4A H4A . . 122.2 ?
    C3A C4A H4A . . 122.2 ?
    C4A C5A C6A . . 123.57(17) ?
    C4A C5A N2A . . 117.79(16) ?
    C6A C5A N2A . . 118.62(16) ?
    C5A C6A C1A . . 118.95(16) ?
    C5A C6A H6A . . 120.5 ?
    C1A C6A H6A . . 120.5 ?
    N3A C7A C1A . . 112.46(14) ?
    N3A C7A H7A1 . . 109.1 ?
    C1A C7A H7A1 . . 109.1 ?
    N3A C7A H7A2 . . 109.1 ?
    C1A C7A H7A2 . . 109.1 ?
    H7A1 C7A H7A2 . . 107.8 ?
    N3A C8A C9A . . 112.54(15) ?
    N3A C8A H8A1 . . 109.1 ?
    C9A C8A H8A1 . . 109.1 ?
    N3A C8A H8A2 . . 109.1 ?
    C9A C8A H8A2 . . 109.1 ?
    H8A1 C8A H8A2 . . 107.8 ?
    O5A C9A C8A . . 112.84(14) ?
    O5A C9A H9A1 . . 109.0 ?
    C8A C9A H9A1 . . 109.0 ?
    O5A C9A H9A2 . . 109.0 ?
    C8A C9A H9A2 . . 109.0 ?
    H9A1 C9A H9A2 . . 107.8 ?
    N3A C10A C11A . . 112.37(14) ?
    N3A C10A H10A . . 109.1 ?
    C11A C10A H10A . . 109.1 ?
    N3A C10A H10B . . 109.1 ?
    C11A C10A H10B . . 109.1 ?
    H10A C10A H10B . . 107.9 ?
    O6A C11A C10A . . 108.68(15) ?
    O6A C11A H11A . . 110.0 ?
    C10A C11A H11A . . 110.0 ?
    O6A C11A H11B . . 110.0 ?
    C10A C11A H11B . . 110.0 ?
    H11A C11A H11B . . 108.3 ?
    C9B O5B HO5B . . 108.4(17) ?
    C11B O6B HO6B . . 109.5(18) ?
    O1B N1B O2B . . 124.05(16) ?
    O1B N1B C3B . . 118.00(15) ?
    O2B N1B C3B . . 117.93(15) ?
    O4B N2B O3B . . 124.49(16) ?
    O4B N2B C5B . . 118.26(15) ?
    O3B N2B C5B . . 117.25(15) ?
    C7B N3B C8B . . 108.67(13) ?
    C7B N3B C10B . . 110.39(14) ?
    C8B N3B C10B . . 111.62(13) ?
    C6B C1B C2B . . 119.34(16) ?
    C6B C1B C7B . . 120.91(16) ?
    C2B C1B C7B . . 119.72(16) ?
    C3B C2B C1B . . 119.07(17) ?
    C3B C2B H2B . . 120.5 ?
    C1B C2B H2B . . 120.5 ?
    C4B C3B C2B . . 123.10(17) ?
    C4B C3B N1B . . 117.71(16) ?
    C2B C3B N1B . . 119.16(16) ?
    C3B C4B C5B . . 116.40(16) ?
    C3B C4B H4B . . 121.8 ?
    C5B C4B H4B . . 121.8 ?
    C4B C5B C6B . . 122.89(17) ?
    C4B C5B N2B . . 117.80(16) ?
    C6B C5B N2B . . 119.30(16) ?
    C5B C6B C1B . . 119.20(17) ?
    C5B C6B H6B . . 120.4 ?
    C1B C6B H6B . . 120.4 ?
    N3B C7B C1B . . 111.27(14) ?
    N3B C7B H7B1 . . 109.4 ?
    C1B C7B H7B1 . . 109.4 ?
    N3B C7B H7B2 . . 109.4 ?
    C1B C7B H7B2 . . 109.4 ?
    H7B1 C7B H7B2 . . 108.0 ?
    N3B C8B C9B . . 114.87(15) ?
    N3B C8B H8B1 . . 108.6 ?
    C9B C8B H8B1 . . 108.5 ?
    N3B C8B H8B2 . . 108.5 ?
    C9B C8B H8B2 . . 108.5 ?
    H8B1 C8B H8B2 . . 107.5 ?
    O5B C9B C8B . . 109.72(14) ?
    O5B C9B H9B1 . . 109.7 ?
    C8B C9B H9B1 . . 109.7 ?
    O5B C9B H9B2 . . 109.7 ?
    C8B C9B H9B2 . . 109.7 ?
    H9B1 C9B H9B2 . . 108.2 ?
    N3B C10B C11B . . 112.66(15) ?
    N3B C10B H10C . . 109.1 ?
    C11B C10B H10C . . 109.1 ?
    N3B C10B H10D . . 109.1 ?
    C11B C10B H10D . . 109.1 ?
    H10C C10B H10D . . 107.8 ?
    O6B C11B C10B . . 114.53(15) ?
    O6B C11B H11C . . 108.6 ?
    C10B C11B H11C . . 108.6 ?
    O6B C11B H11D . . 108.6 ?
    C10B C11B H11D . . 108.6 ?
    H11C C11B H11D . . 107.6 ?
    C9C O5C HO5C . . 106.9(17) ?
    C11C O6C HO6C . . 107.9(17) ?
    O2C N1C O1C . . 123.68(16) ?
    O2C N1C C3C . . 118.17(15) ?
    O1C N1C C3C . . 118.14(15) ?
    O3C N2C O4C . . 124.11(16) ?
    O3C N2C C5C . . 117.69(15) ?
    O4C N2C C5C . . 118.20(15) ?
    C10C N3C C7C . . 110.89(14) ?
    C10C N3C C8C . . 110.55(14) ?
    C7C N3C C8C . . 109.54(15) ?
    C6C C1C C2C . . 119.03(17) ?
    C6C C1C C7C . . 121.06(17) ?
    C2C C1C C7C . . 119.89(17) ?
    C3C C2C C1C . . 119.23(17) ?
    C3C C2C H2C . . 120.4 ?
    C1C C2C H2C . . 120.4 ?
    C2C C3C C4C . . 123.33(17) ?
    C2C C3C N1C . . 118.64(16) ?
    C4C C3C N1C . . 118.01(16) ?
    C5C C4C C3C . . 115.68(16) ?
    C5C C4C H4C . . 122.2 ?
    C3C C4C H4C . . 122.2 ?
    C4C C5C C6C . . 123.32(17) ?
    C4C C5C N2C . . 118.22(15) ?
    C6C C5C N2C . . 118.42(16) ?
    C5C C6C C1C . . 119.38(17) ?
    C5C C6C H6C . . 120.3 ?
    C1C C6C H6C . . 120.3 ?
    N3C C7C C1C . . 111.20(15) ?
    N3C C7C H7C1 . . 109.4 ?
    C1C C7C H7C1 . . 109.4 ?
    N3C C7C H7C2 . . 109.4 ?
    C1C C7C H7C2 . . 109.4 ?
    H7C1 C7C H7C2 . . 108.0 ?
    N3C C8C C9C . . 113.34(15) ?
    N3C C8C H8C1 . . 108.9 ?
    C9C C8C H8C1 . . 108.9 ?
    N3C C8C H8C2 . . 108.9 ?
    C9C C8C H8C2 . . 108.9 ?
    H8C1 C8C H8C2 . . 107.7 ?
    O5C C9C C8C . . 112.65(15) ?
    O5C C9C H9C1 . . 109.1 ?
    C8C C9C H9C1 . . 109.1 ?
    O5C C9C H9C2 . . 109.1 ?
    C8C C9C H9C2 . . 109.1 ?
    H9C1 C9C H9C2 . . 107.8 ?
    N3C C10C C11C . . 114.25(15) ?
    N3C C10C H10E . . 108.7 ?
    C11C C10C H10E . . 108.7 ?
    N3C C10C H10F . . 108.7 ?
    C11C C10C H10F . . 108.7 ?
    H10E C10C H10F . . 107.6 ?
    O6C C11C C10C . . 111.55(15) ?
    O6C C11C H11E . . 109.3 ?
    C10C C11C H11E . . 109.3 ?
    O6C C11C H11F . . 109.3 ?
    C10C C11C H11F . . 109.3 ?
    H11E C11C H11F . . 108.0 ?
    C9D O5D HO5D . . 107.7(16) ?
    C11D O6D HO6D . . 105.9(18) ?
    O1D N1D O2D . . 123.66(15) ?
    O1D N1D C3D . . 118.23(15) ?
    O2D N1D C3D . . 118.10(15) ?
    O3D N2D O4D . . 124.70(16) ?
    O3D N2D C5D . . 117.08(15) ?
    O4D N2D C5D . . 118.20(15) ?
    C10D N3D C7D . . 110.61(14) ?
    C10D N3D C8D . . 110.60(14) ?
    C7D N3D C8D . . 112.55(14) ?
    C6D C1D C2D . . 119.29(16) ?
    C6D C1D C7D . . 120.34(16) ?
    C2D C1D C7D . . 120.35(16) ?
    C3D C2D C1D . . 118.90(16) ?
    C3D C2D H2D . . 120.5 ?
    C1D C2D H2D . . 120.5 ?
    C2D C3D C4D . . 123.53(17) ?
    C2D C3D N1D . . 118.36(16) ?
    C4D C3D N1D . . 118.12(16) ?
    C5D C4D C3D . . 115.22(16) ?
    C5D C4D H4D . . 122.4 ?
    C3D C4D H4D . . 122.4 ?
    C4D C5D C6D . . 123.80(17) ?
    C4D C5D N2D . . 118.53(16) ?
    C6D C5D N2D . . 117.50(16) ?
    C5D C6D C1D . . 119.13(17) ?
    C5D C6D H6D . . 120.4 ?
    C1D C6D H6D . . 120.4 ?
    N3D C7D C1D . . 110.74(14) ?
    N3D C7D H7D1 . . 109.5 ?
    C1D C7D H7D1 . . 109.5 ?
    N3D C7D H7D2 . . 109.5 ?
    C1D C7D H7D2 . . 109.5 ?
    H7D1 C7D H7D2 . . 108.1 ?
    N3D C8D C9D . . 110.54(15) ?
    N3D C8D H8D1 . . 109.5 ?
    C9D C8D H8D1 . . 109.5 ?
    N3D C8D H8D2 . . 109.5 ?
    C9D C8D H8D2 . . 109.5 ?
    H8D1 C8D H8D2 . . 108.1 ?
    O5D C9D C8D . . 112.01(15) ?
    O5D C9D H9D1 . . 109.2 ?
    C8D C9D H9D1 . . 109.2 ?
    O5D C9D H9D2 . . 109.2 ?
    C8D C9D H9D2 . . 109.2 ?
    H9D1 C9D H9D2 . . 107.9 ?
    N3D C10D C11D . . 113.96(15) ?
    N3D C10D H10G . . 108.8 ?
    C11D C10D H10G . . 108.8 ?
    N3D C10D H10H . . 108.8 ?
    C11D C10D H10H . . 108.8 ?
    H10G C10D H10H . . 107.7 ?
    O6D C11D C10D . . 109.34(15) ?
    O6D C11D H11G . . 109.8 ?
    C10D C11D H11G . . 109.8 ?
    O6D C11D H11H . . 109.8 ?
    C10D C11D H11H . . 109.8 ?
    H11G C11D H11H . . 108.3 ?
loop_
    _geom_hbond_atom_site_label_D
    _geom_hbond_atom_site_label_H
    _geom_hbond_atom_site_label_A
    _geom_hbond_site_symmetry_A
    _geom_hbond_distance_DH
    _geom_hbond_distance_HA
    _geom_hbond_distance_DA
    _geom_hbond_angle_DHA
    O5A HO5A O6C 2_665 0.89(3) 1.85(3) 2.7343(19) 174(2)
    O6A HO6A O5D . 0.84(3) 1.93(3) 2.7575(19) 174(3)
    O5B HO5B O5A 1_545 0.84(3) 2.07(3) 2.8892(19) 165(2)
    O6B HO6B O6D . 0.87(3) 1.89(3) 2.7529(19) 170(3)
    O5C HO5C O5A 2_665 0.85(3) 2.02(3) 2.8643(19) 171(2)
    O6C HO6C O6A 2_665 0.87(3) 1.89(3) 2.7553(19) 170(2)
    O5D HO5D O6B . 0.87(3) 1.94(3) 2.802(2) 170(2)
    O6D HO6D O5B . 0.88(3) 1.90(3) 2.7804(19) 173(3)
data_global
_journal_date_recd_electronic     2008-05-26
_journal_date_accepted     2008-06-05
_journal_name_full     'Acta Crystallographica, Section E'
_journal_year     2008
_journal_volume     64
_journal_issue      7
_journal_page_first     o1253
_journal_page_last     o1253
_journal_paper_category     QO
_journal_coeditor_code     HG2406
_publ_contact_author
;
Professor George Clark
Chemistry Department
University of Auckland
Private Bag 92019
Auckland
New Zealand
;
_publ_contact_author_email     'g.clark@auckland.ac.nz'
_publ_contact_author_fax     '0064 9 373 7422'
_publ_contact_author_phone     '0064 9 373 7422 Ext. 88294'
_publ_section_title
;
2,2'-(3,5-Dinitrobenzylimino)diethanol
;
loop_
    _publ_author_name
    _publ_author_address
    'Gul S. Khan'
;
Chemistry Department
The University of Auckland
Private Bag 92019
Auckland
New Zealand
;
    'George R. Clark'
;
Chemistry Department
The University of Auckland
Private Bag 92019
Auckland
New Zealand
;
    'David Barker'
;
Chemistry Department
The University of Auckland
Private Bag 92019
Auckland
New Zealand
;
