# Supplementary material for: 2,2′-(3,5-Dinitro­benzyl­imino)diethanol
Source: Acta Crystallogr Sect E Struct Rep Online. 2008 Jun 13;64(Pt 7):o1253. doi: 10.1107/S1600536808017066 (PMC2961823; doi:10.1107/S1600536808017066)
Supplement: Supplementary file 2 [file e-64-o1253-Isup2.hkl]

#
# h,k,l, Fc-squared, Fo-squared, sigma(Fo-squared) and status flag
#
data_I
_shelx_title ' tdiol in P-1'
_shelx_refln_list_code          4
_shelx_F_calc_maximum      362.41
_exptl_crystal_F_000      1200.00
_reflns_d_resolution_high  0.7982
 
loop_
 _symmetry_equiv_pos_as_xyz
 'x, y, z'
 '-x, -y, -z'
 
_cell_length_a    12.8042
_cell_length_b    14.7498
_cell_length_c    15.1282
_cell_angle_alpha 104.141
_cell_angle_beta   96.371
_cell_angle_gamma 106.334
 
_shelx_F_squared_multiplier     1.000
 
loop_
 _refln_index_h
 _refln_index_k
 _refln_index_l
 _refln_F_squared_calc
 _refln_F_squared_meas
 _refln_F_squared_sigma
 _refln_observed_status
   1   0   0       10.42       11.50      3.39 o
   3   0   0     1016.15      978.49     21.02 o
   4   0   0     3898.48     3766.87     92.59 o
   5   0   0     1787.28     1768.22     44.04 o
   6   0   0      236.14      205.34     10.49 o
   7   0   0     1415.64     1468.01     39.30 o
   8   0   0     1464.03     1449.30     39.60 o
   9   0   0      125.74      137.04     11.46 o
  10   0   0    10947.14    11007.19    250.03 o
  11   0   0      296.23      326.82     20.12 o
  12   0   0      194.67      176.70     25.39 o
  13   0   0       13.72       33.09      9.41 o
  14   0   0      163.52      189.66     21.56 o
  15   0   0      146.07      206.11     23.96 o
 -15   1   0      213.01      216.91     40.25 o
 -14   1   0      106.40      105.27     13.63 o
 -13   1   0      143.68      146.68     28.75 o
 -12   1   0      354.36      344.74     17.62 o
 -11   1   0     2427.29     2406.86     62.68 o
 -10   1   0      437.17      416.25     17.95 o
  -9   1   0      205.72      192.35     13.89 o
  -8   1   0        2.12       -0.86      6.20 o
  -7   1   0      288.93      343.02     30.66 o
  -6   1   0        0.27        4.28      5.73 o
  -5   1   0      442.39      450.05     15.58 o
  -4   1   0      574.43      566.61     17.27 o
  -3   1   0      146.17      131.81      7.45 o
  -2   1   0        0.12       -0.96      4.79 o
  -1   1   0      102.25      102.23      5.05 o
   0   1   0       19.66       12.89      1.87 o
   1   1   0      361.43      361.52      8.02 o
   2   1   0     2920.30     2658.58     45.47 o
   3   1   0      152.58      126.83      7.09 o
   4   1   0      362.55      378.06     11.07 o
   5   1   0      622.52      640.86     19.65 o
   6   1   0      416.83      425.96     16.26 o
   7   1   0     3560.29     3685.36     88.08 o
   8   1   0      536.47      547.17     28.75 o
   9   1   0        0.56       14.37      8.13 o
  10   1   0      206.23      197.40     20.12 o
  11   1   0      451.25      460.29     47.43 o
  12   1   0      733.46      677.56     26.32 o
  13   1   0      341.01      327.49     18.97 o
  14   1   0        9.93       17.70     10.10 o
 -15   2   0        5.11       -1.44     10.16 o
 -14   2   0        1.53        5.67     13.89 o
 -13   2   0     1035.01     1042.04     34.21 o
 -12   2   0       10.44        1.62     19.17 o
 -11   2   0      980.72     1010.66     32.50 o
 -10   2   0     2138.48     2182.85     56.92 o
  -9   2   0      242.85      234.13     13.10 o
  -8   2   0       16.00       15.79      7.09 o
  -7   2   0       23.68       40.98     10.54 o
  -6   2   0       43.17       56.77     12.46 o
  -5   2   0      291.00      193.00      9.81 o
  -4   2   0      247.73      256.76      8.02 o
  -3   2   0    27435.66    24896.43    547.18 o
  -2   2   0      398.24      392.54     12.20 o
  -1   2   0     2676.99     2500.54     42.69 o
   0   2   0       36.13       56.45      2.96 o
   1   2   0    13550.78    12694.53    206.38 o
   2   2   0     1752.09     1677.67     29.97 o
   3   2   0    15982.11    16204.56    263.59 o
   4   2   0       50.70       75.03     19.17 o
   5   2   0      139.13      214.45     11.16 o
   6   2   0      374.74      403.43     22.04 o
   7   2   0     1266.43     1281.00     35.84 o
   8   2   0       46.38       36.24      8.73 o
   9   2   0       90.29      126.54     15.33 o
  10   2   0      474.35      456.96     19.30 o
  11   2   0      786.53      737.79     26.71 o
  12   2   0      407.87      393.60     19.30 o
  13   2   0      191.30      242.44     27.79 o
  14   2   0       11.76       15.64     14.85 o
 -15   3   0       42.00      100.56     35.46 o
 -14   3   0      128.57      171.68     14.46 o
 -13   3   0      467.38      479.02     22.01 o
 -12   3   0      205.98      193.32     23.48 o
 -11   3   0     2286.85     2305.20     60.26 o
 -10   3   0       62.67       61.41      9.67 o
  -9   3   0      108.26      106.01      9.81 o
  -8   3   0       51.21       39.40      7.09 o
  -7   3   0     1493.85     1530.30     39.98 o
  -6   3   0       30.88       45.69      6.67 o
  -5   3   0     1098.30     1159.91     30.47 o
  -4   3   0        6.57       15.20      5.05 o
  -3   3   0     1048.04     1093.46     48.39 o
  -2   3   0      203.19      180.25      8.05 o
  -1   3   0       43.51       44.42      3.47 o
   0   3   0       83.64       64.73      4.47 o
   1   3   0     2448.69     2339.36     40.33 o
   2   3   0      849.96      828.37     16.40 o
   3   3   0     1856.32     1904.50     34.09 o
   4   3   0      221.96      206.72      7.16 o
   5   3   0     2462.42     2585.79     62.92 o
   6   3   0        0.68        1.17      6.23 o
   7   3   0      139.66      139.91     14.37 o
   8   3   0      194.92      218.85     13.42 o
   9   3   0     3400.62     3312.86     82.31 o
  10   3   0       89.00       88.29     10.78 o
  11   3   0       16.51       27.45      9.41 o
  12   3   0       46.14       54.57     11.50 o
  13   3   0       17.83       28.92      9.41 o
  14   3   0      111.32      174.62     29.71 o
 -15   4   0       88.92       82.57     18.69 o
 -14   4   0        6.40       10.51      9.41 o
 -13   4   0       47.70       46.48     10.16 o
 -12   4   0     5816.28     5911.66    139.86 o
 -11   4   0       73.24       57.59     13.89 o
 -10   4   0      635.76      669.83     33.54 o
  -9   4   0       43.01       53.64     21.08 o
  -8   4   0       87.70       74.74      8.05 o
  -7   4   0      762.35      751.58     21.08 o
  -6   4   0    11243.32    10456.54    233.99 o
  -5   4   0       51.96       49.22      5.73 o
  -4   4   0     4080.79     3873.26    129.85 o
  -3   4   0     2511.40     2163.91     51.48 o
  -2   4   0    26348.75    26048.15    483.36 o
  -1   4   0    15134.87    15046.92    244.66 o
   0   4   0    62082.48    60289.11    831.46 o
   1   4   0      617.52      674.39     12.20 o
   2   4   0     2768.22     2603.06     45.28 o
   3   4   0       62.33       46.16      4.56 o
   4   4   0     1694.03     1712.47     31.46 o
   5   4   0      205.60      171.27      8.40 o
   6   4   0      229.95      200.74     18.21 o
   7   4   0     1450.48     1418.33     39.28 o
   8   4   0        2.31        1.77      6.67 o
   9   4   0     1533.56     1569.93     44.04 o
  10   4   0      269.90      241.24     15.88 o
  11   4   0        0.51       25.55      9.13 o
  12   4   0       26.88       11.50     15.33 o
  13   4   0       10.62       34.63     19.17 o
 -15   5   0        3.74       36.06     45.52 o
 -14   5   0       32.17       40.67     11.16 o
 -13   5   0        0.09       -1.98      8.85 o
 -12   5   0     2660.70     2712.37     69.45 o
 -11   5   0     1763.61     1820.17     49.80 o
 -10   5   0        2.19       -3.17     12.46 o
  -9   5   0       21.33        8.35      6.90 o
  -8   5   0       22.40       26.22      9.10 o
  -7   5   0     1309.89     1357.67     36.25 o
  -6   5   0     3525.70     3371.03     79.24 o
  -5   5   0     2419.33     2580.43     61.65 o
  -4   5   0      157.46      132.42      7.60 o
  -3   5   0       28.64       42.68      4.64 o
  -2   5   0    10980.12    10915.54    204.71 o
  -1   5   0     2362.90     2261.97     47.44 o
   0   5   0    10592.86    10206.36    143.30 o
   1   5   0     1005.81      928.00     15.93 o
   2   5   0     1516.46     1409.34     26.37 o
   3   5   0     1520.60     1469.64     27.67 o
   4   5   0     3834.37     3815.59     75.33 o
   5   5   0      111.28      103.84      8.05 o
   6   5   0      298.27      275.82     13.88 o
   7   5   0      157.75      139.57     14.37 o
   8   5   0     1218.41     1171.75     55.10 o
   9   5   0      968.20      984.18     31.85 o
  10   5   0      204.70      208.83     24.44 o
  11   5   0      110.64      150.97     14.04 o
  12   5   0       38.98       29.62     10.78 o
  13   5   0      175.68      195.66     22.52 o
 -15   6   0        1.80       13.91     36.41 o
 -14   6   0       61.80       88.53     34.02 o
 -13   6   0      236.78      235.02     23.00 o
 -12   6   0      702.38      710.46     25.40 o
 -11   6   0       61.94       56.50      9.67 o
 -10   6   0      213.68      207.55     13.55 o
  -9   6   0      863.19      908.97     27.78 o
  -8   6   0     1178.94     1261.97     34.85 o
  -7   6   0      511.69      463.54     16.59 o
  -6   6   0        2.13        0.96      5.29 o
  -5   6   0     6748.92     6564.76    148.59 o
  -4   6   0     4812.81     4667.53     90.54 o
  -3   6   0      795.34      663.40     16.48 o
  -2   6   0     4319.75     4308.06     83.37 o
  -1   6   0     1733.56     1637.08     25.32 o
   0   6   0       18.42        6.43      3.86 o
   1   6   0     2011.94     2056.51     31.73 o
   2   6   0     2121.50     2250.96     49.79 o
   3   6   0      100.92      111.06      6.44 o
   4   6   0      409.04      410.69     12.86 o
   5   6   0      573.11      593.44     16.58 o
   6   6   0      702.36      708.01     19.51 o
   7   6   0     2043.72     2078.94     54.54 o
   8   6   0       19.71       14.76      9.13 o
   9   6   0      220.90      217.67     21.08 o
  10   6   0       35.13       25.34     14.37 o
  11   6   0       30.61       66.48     22.52 o
  12   6   0       22.36       22.87      9.67 o
 -15   7   0       20.57       79.54     11.52 o
 -14   7   0        4.41        9.73      8.73 o
 -13   7   0       25.27       20.85      8.45 o
 -12   7   0        9.03       18.31     18.69 o
 -11   7   0     1534.14     1584.63     44.35 o
 -10   7   0       58.44       63.94      9.10 o
  -9   7   0      830.42      782.12     25.07 o
  -8   7   0      915.19      974.12     33.54 o
  -7   7   0      382.09      356.30     14.18 o
  -6   7   0     1019.11     1073.07     29.81 o
  -5   7   0     2967.78     2924.12     58.79 o
  -4   7   0     2397.53     2396.38     48.68 o
  -3   7   0        1.17        7.37      4.03 o
  -2   7   0      693.59      650.21     16.29 o
  -1   7   0     2790.09     2680.68     44.45 o
   0   7   0      326.99      298.61      8.20 o
   1   7   0     1007.31     1108.84     29.98 o
   2   7   0      150.42      148.17      7.36 o
   3   7   0     3431.80     3563.68     81.57 o
   4   7   0      220.95      265.86     13.00 o
   5   7   0      177.84      228.23     19.64 o
   6   7   0       78.81       79.95      9.81 o
   7   7   0      111.52      111.47     21.08 o
   8   7   0       66.07       95.62     17.25 o
   9   7   0      661.80      646.43     25.40 o
  10   7   0       38.93       28.68      9.41 o
  11   7   0       26.66       -0.39      9.13 o
 -15   8   0        3.78        7.22      8.73 o
 -14   8   0       79.73       89.78     11.52 o
 -13   8   0        0.58       -1.42     10.54 o
 -12   8   0     3308.07     3379.27     88.64 o
 -11   8   0      253.05      225.72     13.50 o
 -10   8   0       74.59       47.29     16.77 o
  -9   8   0      331.33      345.48     15.23 o
  -8   8   0      105.78      100.15     15.33 o
  -7   8   0       81.00       75.22      8.05 o
  -6   8   0     3287.43     3229.37     65.22 o
  -5   8   0      255.34      296.91     12.41 o
  -4   8   0     2258.44     2215.19     45.81 o
  -3   8   0     1889.51     1883.89     39.49 o
  -2   8   0     8009.21     8636.91    163.82 o
  -1   8   0     3562.70     3494.57     57.12 o
   0   8   0      151.74      180.97      6.89 o
   1   8   0     3797.55     3851.48     62.88 o
   2   8   0       20.25       19.06      7.48 o
   3   8   0      363.53      391.15     12.35 o
   4   8   0      687.20      727.33     33.54 o
   5   8   0       63.92       55.61      8.45 o
   6   8   0        2.92        1.32      7.09 o
   7   8   0       62.43       58.45      9.67 o
   8   8   0       59.43       63.64     10.10 o
   9   8   0      147.22      146.61     14.04 o
  10   8   0      274.98      247.45     19.64 o
  11   8   0        0.55       24.91     16.29 o
 -15   9   0      117.96       96.79     17.73 o
 -14   9   0       89.26       72.56     10.78 o
 -13   9   0      104.51      113.12     31.14 o
 -12   9   0     1238.42     1296.46     38.28 o
 -11   9   0      287.56      274.12     14.56 o
 -10   9   0      366.07      340.27     15.58 o
  -9   9   0      204.71      218.63     11.04 o
  -8   9   0       14.79       28.93      6.27 o
  -7   9   0      122.00      111.00     18.21 o
  -6   9   0       73.49       63.83      6.34 o
  -5   9   0       15.71       27.49      5.21 o
  -4   9   0      800.68      852.77     26.22 o
  -3   9   0       40.92       37.73      5.34 o
  -2   9   0      312.12      315.99      9.07 o
  -1   9   0      130.58      164.31      6.50 o
   0   9   0     1787.56     1909.98     33.65 o
   1   9   0       60.82       56.51     10.61 o
   2   9   0      216.50      208.49     21.08 o
   3   9   0      707.78      730.24     23.69 o
   4   9   0      264.26      274.94     19.64 o
   5   9   0      371.94      373.35     16.94 o
   6   9   0        0.98       -0.96      6.78 o
   7   9   0       49.70       43.71      9.98 o
   8   9   0       59.88       44.76     16.77 o
   9   9   0      526.11      484.14     22.01 o
  10   9   0       66.78       70.33     39.77 o
 -15  10   0       13.89       38.08     23.00 o
 -14  10   0        5.92       15.00      9.81 o
 -13  10   0      233.98      219.01     15.54 o
 -12  10   0     1139.93     1102.12     37.75 o
 -11  10   0       18.40       32.27      9.41 o
 -10  10   0       91.91       88.02      8.32 o
  -9  10   0      751.10      734.76     35.46 o
  -8  10   0      563.27      572.53     17.08 o
  -7  10   0       30.92       18.54      7.77 o
  -6  10   0     1056.69     1111.83     33.41 o
  -5  10   0      423.61      442.60     18.69 o
  -4  10   0      249.99      248.32     19.64 o
  -3  10   0     3049.58     3211.90     80.61 o
  -2  10   0      768.38      847.56     26.60 o
  -1  10   0      593.24      624.52     16.85 o
   0  10   0      412.82      438.44     15.01 o
   1  10   0        5.29       13.42      9.58 o
   2  10   0      210.75      209.86     16.29 o
   3  10   0       19.68       19.64      7.19 o
   4  10   0      300.56      273.07     13.88 o
   5  10   0       74.72       88.73     17.73 o
   6  10   0      120.46      130.51     19.17 o
   7  10   0       48.18       60.70     12.59 o
   8  10   0        0.00        1.92     13.42 o
   9  10   0      217.61      170.57     21.08 o
 -15  11   0      120.29      146.91     36.89 o
 -14  11   0      653.59      613.64     52.23 o
 -13  11   0        1.34       14.20      9.13 o
 -12  11   0       14.33       21.36      9.20 o
 -11  11   0      382.58      336.30     18.15 o
 -10  11   0       52.25       51.15     15.33 o
  -9  11   0        2.73       14.69      9.58 o
  -8  11   0      443.38      390.97     24.91 o
  -7  11   0       12.84       13.50      7.60 o
  -6  11   0      243.41      247.09     13.88 o
  -5  11   0     2497.48     2508.13     65.75 o
  -4  11   0      129.78      142.71     10.78 o
  -3  11   0        0.59        2.91      5.14 o
  -2  11   0     2236.28     2329.16     46.75 o
  -1  11   0      846.77      839.73     39.29 o
   0  11   0        3.11       -3.83      6.10 o
   1  11   0      614.81      660.25     32.58 o
   2  11   0      173.93      182.07     17.25 o
   3  11   0      115.22      122.66     15.33 o
   4  11   0       50.14       51.75     12.46 o
   5  11   0      109.53      108.28     19.17 o
   6  11   0       78.99       63.25     16.29 o
   7  11   0      196.21      202.19     26.83 o
   8  11   0      146.34      131.28     18.21 o
 -14  12   0      148.60      118.44     13.55 o
 -12  12   0      520.00      490.87     21.68 o
 -11  12   0       21.69       36.41     12.46 o
 -10  12   0      176.45      132.79     11.73 o
  -9  12   0      208.54      211.13     16.29 o
  -8  12   0       10.39       28.96      8.98 o
  -7  12   0      237.76      210.07     13.55 o
  -6  12   0      369.21      368.23     26.35 o
  -5  12   0      618.09      601.57     23.00 o
  -4  12   0      117.20      148.97     11.46 o
  -3  12   0     2870.62     2926.77     57.52 o
  -2  12   0      957.37      931.68     27.56 o
  -1  12   0      341.12      326.13     18.21 o
   0  12   0       25.96       39.53     15.81 o
   1  12   0      143.87      130.32     15.33 o
   2  12   0      750.66      714.87     35.46 o
   3  12   0      216.73      248.19     20.12 o
   4  12   0       16.69        3.83     11.50 o
   5  12   0        0.35       12.46     15.33 o
   6  12   0       12.56       22.04     14.37 o
   7  12   0       86.06      104.45     23.96 o
 -14  13   0       36.68       24.11     10.49 o
 -13  13   0      828.87      868.08     32.86 o
 -12  13   0      109.13      115.04     22.52 o
 -11  13   0       55.93       52.88      9.81 o
 -10  13   0       81.46       80.31     11.16 o
  -9  13   0      626.40      637.34     36.41 o
  -8  13   0      299.60      253.52     22.52 o
  -7  13   0        5.72       11.50      7.45 o
  -6  13   0       38.48       39.29      9.81 o
  -5  13   0      346.81      326.70     16.59 o
  -4  13   0      481.87      503.66     20.91 o
  -3  13   0      296.24      253.92     13.88 o
  -2  13   0      822.36      838.40     25.64 o
  -1  13   0      510.65      538.62     20.87 o
   0  13   0       42.17       35.46     15.33 o
   1  13   0      361.21      298.98     23.00 o
   2  13   0       16.48       43.12     16.29 o
   3  13   0      592.52      565.38     31.62 o
   4  13   0       90.40       79.54     15.33 o
   5  13   0       76.29       68.04     18.21 o
   6  13   0      211.41      227.11     23.96 o
 -13  14   0      274.37      264.51     17.62 o
 -12  14   0      211.45      161.63     14.86 o
 -11  14   0        9.58        1.69      8.45 o
 -10  14   0      163.66      152.15     14.56 o
  -9  14   0       69.13       68.01     10.78 o
  -8  14   0       18.16       16.22     13.42 o
  -7  14   0      147.29      122.37     15.33 o
  -6  14   0      450.40      481.59     21.01 o
  -5  14   0        6.89        9.89      6.44 o
  -4  14   0       76.45       89.66     10.84 o
  -3  14   0      135.36      144.12     24.44 o
  -2  14   0       43.61       34.78     11.98 o
  -1  14   0      170.18      172.18     13.42 o
   0  14   0     1024.49     1033.97     46.96 o
   1  14   0      363.67      394.81     27.79 o
   2  14   0        2.64       27.79     17.25 o
   3  14   0        0.01        7.67     12.46 o
   4  14   0        4.36       -3.83     12.46 o
   5  14   0      209.21      186.86     22.04 o
 -12  15   0       27.36       16.54     22.04 o
 -11  15   0       66.61       54.64     11.52 o
 -10  15   0       36.13       27.60     10.10 o
  -9  15   0       55.07       75.64     11.16 o
  -8  15   0      127.18      121.16     13.88 o
  -7  15   0       12.94       25.76     23.96 o
  -6  15   0       12.56       35.46     13.42 o
  -5  15   0       55.05       68.79     18.69 o
  -4  15   0      106.71       98.51     11.50 o
  -3  15   0       96.25      103.08     10.10 o
  -2  15   0      100.29      100.16     16.77 o
  -1  15   0       77.90      120.55     11.84 o
   0  15   0       13.88       -1.92     11.50 o
   1  15   0        0.71       33.54     12.46 o
   2  15   0      285.57      265.44     25.87 o
   3  15   0       24.05       21.08     15.33 o
 -11  16   0      249.87      276.57     32.10 o
 -10  16   0       13.78       33.58     39.29 o
  -9  16   0      291.20      289.55     19.23 o
  -8  16   0      266.26      271.98     36.89 o
  -7  16   0        0.14       28.75     13.42 o
  -6  16   0      127.30      114.10     10.78 o
  -5  16   0      326.39      348.02     18.26 o
  -4  16   0       85.33       84.27     11.50 o
  -3  16   0      199.85      150.01     12.20 o
  -2  16   0      403.88      361.81     21.56 o
  -1  16   0       64.11      112.12     21.08 o
   0  16   0      236.44      254.90     23.96 o
   1  16   0      384.93      371.81     27.79 o
   2  16   0      662.85      651.62     37.37 o
  -9  17   0      307.02      413.01     31.62 o
  -8  17   0        8.15       49.83     16.29 o
  -7  17   0       61.48       54.11      9.67 o
  -6  17   0       40.00       80.96     17.73 o
  -5  17   0        0.16        1.92     11.50 o
  -4  17   0      198.96      201.80     13.20 o
  -3  17   0      396.80      375.97     30.66 o
  -2  17   0      386.19      353.53     33.54 o
  -1  17   0      217.88      200.28     21.08 o
   4 -18   1      118.78      159.84     29.23 o
   5 -18   1       33.30       42.35     21.56 o
   6 -18   1       18.31       62.71     18.21 o
   0 -17   1      459.99      514.59     32.58 o
   1 -17   1        4.06       13.42     12.46 o
   2 -17   1       53.36       82.22     46.96 o
   3 -17   1       10.71       44.98     11.73 o
   4 -17   1       48.01       49.37      9.49 o
   5 -17   1       23.70       17.03     15.33 o
   6 -17   1      303.65      299.34     17.27 o
   7 -17   1       75.26       65.33      9.41 o
   8 -17   1      380.04      361.27     26.83 o
   9 -17   1      130.37      161.95     22.04 o
  -2 -16   1        4.30       66.12     16.29 o
  -1 -16   1      312.02      255.86     24.91 o
   0 -16   1        3.74        0.96     14.37 o
   1 -16   1        4.00       -3.83     12.46 o
   2 -16   1      231.73      193.49     20.60 o
   3 -16   1      175.74      165.18     19.17 o
   4 -16   1       11.28       20.76      9.13 o
   5 -16   1       72.51       71.82      9.81 o
   6 -16   1        5.33       17.33      8.05 o
   7 -16   1      215.55      182.07     20.12 o
   8 -16   1       18.16       47.87     11.16 o
   9 -16   1      680.28      691.10     27.39 o
  10 -16   1        0.28        9.09      9.81 o
  11 -16   1       10.67       45.30     24.44 o
  -4 -15   1       43.68       63.25     23.96 o
  -3 -15   1        0.90        5.75     15.33 o
  -2 -15   1      192.64      160.99     19.17 o
  -1 -15   1      218.85      247.23     21.08 o
   0 -15   1       88.24      133.20     17.25 o
   1 -15   1       88.33      116.72     13.10 o
   2 -15   1        3.84       -1.06     22.52 o
   3 -15   1      440.89      394.02     20.60 o
   4 -15   1      168.56      185.90     18.21 o
   5 -15   1       76.44       74.28      9.81 o
   6 -15   1        1.67        6.13     12.78 o
   7 -15   1      100.22       91.28     12.14 o
   8 -15   1      130.57      109.09     11.84 o
   9 -15   1       15.61       67.93     22.04 o
  10 -15   1       45.35       51.82     10.49 o
  11 -15   1      110.47      102.33     12.20 o
  12 -15   1      341.91      360.06     20.33 o
  -5 -14   1       20.26       44.08     14.37 o
  -4 -14   1        0.07       -5.75     12.46 o
  -3 -14   1      207.46      197.40     21.08 o
  -2 -14   1       16.06       -2.87     15.33 o
  -1 -14   1       44.41       55.58     13.42 o
   1 -14   1       29.38       35.46      8.45 o
   2 -14   1       19.25       22.04      8.81 o
   3 -14   1        0.51        0.00     10.54 o
   4 -14   1     1950.14     2158.98     70.91 o
   5 -14   1        0.66        2.87     11.50 o
   6 -14   1       28.55       14.96      8.73 o
   7 -14   1        2.11        7.67      9.58 o
   8 -14   1        4.47        0.96     10.54 o
   9 -14   1      242.04      247.57     18.69 o
  10 -14   1        5.65       15.33     14.37 o
  11 -14   1      296.65      288.89     17.19 o
  12 -14   1       20.38       42.02     11.16 o
  13 -14   1       81.22       96.33     13.20 o
  -7 -13   1      118.85      172.49     30.66 o
  -6 -13   1        7.45      -12.46     12.46 o
  -5 -13   1       83.36       73.79     16.29 o
  -4 -13   1        4.32       28.75     13.42 o
  -2 -13   1      212.69      198.36     23.00 o
  -1 -13   1        1.85       24.91     13.42 o
   0 -13   1      427.95      372.77     25.87 o
   1 -13   1      982.06     1038.19     30.29 o
   2 -13   1      220.49      231.00     12.52 o
   3 -13   1      128.81      114.99      9.81 o
   4 -13   1      332.51      343.26     12.44 o
   5 -13   1       51.39       61.47     10.10 o
   6 -13   1       52.85       55.06     10.54 o
   7 -13   1      103.97       81.22     10.16 o
   8 -13   1       99.12       98.24     21.08 o
   9 -13   1       45.21       45.41      9.90 o
  10 -13   1      322.73      264.71     28.75 o
  11 -13   1        0.15        3.87      8.29 o
  12 -13   1      452.09      417.54     20.19 o
  13 -13   1      245.20      243.37     17.27 o
  14 -13   1       16.48       30.63     21.08 o
  -8 -12   1      489.79      494.47     31.62 o
  -7 -12   1       34.24       71.87     24.91 o
  -6 -12   1      127.92      132.24     18.21 o
  -5 -12   1       14.16        2.87     11.50 o
  -4 -12   1       83.56       70.91     13.42 o
  -3 -12   1        9.05       14.37     10.54 o
  -2 -12   1      493.25      522.26     30.66 o
  -1 -12   1      133.62      126.49     15.33 o
   0 -12   1       32.56       23.96      8.05 o
   1 -12   1      984.80     1027.26     40.25 o
   2 -12   1       22.81       23.96      7.45 o
   3 -12   1        1.83        3.15      5.33 o
   4 -12   1      140.94      180.60     12.52 o
   5 -12   1      206.22      157.16     15.33 o
   6 -12   1      832.29      861.53     28.43 o
   7 -12   1     2440.94     2518.63     66.83 o
   8 -12   1      897.07      919.82     30.78 o
   9 -12   1       28.98       39.84      8.73 o
  10 -12   1      566.65      492.21     20.87 o
  11 -12   1      516.86      536.91     23.31 o
  12 -12   1       15.40       23.34      9.41 o
  13 -12   1     1322.59     1181.65     38.85 o
  14 -12   1      398.17      371.57     28.27 o
  -9 -11   1        4.67      -11.50     11.50 o
  -8 -11   1       53.37       74.74     17.25 o
  -7 -11   1      219.65      255.86     28.75 o
  -6 -11   1       70.53       69.95     15.33 o
  -5 -11   1       24.51       44.08     13.42 o
  -4 -11   1      319.52      307.60     22.04 o
  -3 -11   1     1116.69     1062.72     45.04 o
  -2 -11   1       15.18       12.46      9.58 o
  -1 -11   1       91.93       86.24     12.46 o
   0 -11   1      197.15      216.47     14.85 o
   1 -11   1       56.20       52.16      7.67 o
   2 -11   1      543.11      534.01     15.09 o
   3 -11   1       73.74       66.25      6.20 o
   4 -11   1      539.71      547.85     31.62 o
   5 -11   1        2.07       11.72      7.09 o
   6 -11   1      575.72      555.99     21.34 o
   7 -11   1      201.96      207.55     12.82 o
   8 -11   1       38.64       29.95      9.13 o
   9 -11   1      121.46      118.83     16.29 o
  10 -11   1       70.52       56.45      9.13 o
  11 -11   1      464.30      442.36     21.01 o
  12 -11   1      284.46      274.23     16.90 o
  13 -11   1      494.80      459.66     21.87 o
  14 -11   1       32.60       43.57     12.14 o
  15 -11   1        4.16       11.50     16.29 o
  -9 -10   1        1.11       35.46     14.37 o
  -8 -10   1       82.26       81.87     11.16 o
  -7 -10   1       62.92       73.29     18.69 o
  -6 -10   1      230.46      226.68     14.23 o
  -5 -10   1       73.90       56.53      8.73 o
  -4 -10   1       40.53       33.71      8.45 o
  -3 -10   1       22.37       21.87      7.36 o
  -2 -10   1       49.34       57.50      8.13 o
  -1 -10   1        9.32       13.89      7.19 o
   0 -10   1       51.74       49.00      5.60 o
   1 -10   1        0.16        7.04      4.59 o
   2 -10   1      382.23      392.97     11.90 o
   3 -10   1     1005.29      974.89     40.35 o
   4 -10   1       23.96       21.18      5.03 o
   5 -10   1      333.46      350.09     11.84 o
   6 -10   1      466.67      509.11     17.96 o
   7 -10   1       62.94       37.96      6.04 o
   8 -10   1      150.42      146.97      8.88 o
   9 -10   1      244.02      208.75     16.77 o
  10 -10   1      804.11      757.57     25.07 o
  11 -10   1       50.36       49.27      8.98 o
  12 -10   1      229.53      193.09     13.55 o
  13 -10   1      217.28      193.34     14.18 o
  14 -10   1        6.40        5.94      8.45 o
  15 -10   1        6.67       33.04     10.36 o
 -10  -9   1       46.10       57.23     10.49 o
  -9  -9   1      109.04       95.12     12.59 o
  -8  -9   1      256.65      236.81     15.41 o
  -7  -9   1        0.75        0.96     15.33 o
  -6  -9   1      220.38      197.98     13.55 o
  -5  -9   1        4.28        5.80      6.41 o
  -4  -9   1      288.98      323.89     22.52 o
  -3  -9   1        3.29       14.63     13.42 o
  -2  -9   1      367.24      345.80     14.56 o
  -1  -9   1        5.05        4.74      4.36 o
   0  -9   1        6.38        9.68      4.35 o
   1  -9   1       78.88       85.52      5.24 o
   2  -9   1     2367.65     2298.58     44.81 o
   3  -9   1      171.37      171.09      8.15 o
   4  -9   1        9.96       14.08      4.51 o
   5  -9   1      436.80      444.97     13.50 o
   6  -9   1       15.96       31.60     11.51 o
   7  -9   1     1702.29     1745.31     45.52 o
   8  -9   1       24.05        7.47      6.67 o
   9  -9   1       46.74       47.74     10.06 o
  10  -9   1      305.43      288.49     14.23 o
  11  -9   1       25.86       50.66      8.73 o
  12  -9   1      410.73      387.68     17.95 o
  13  -9   1      415.91      412.48     29.23 o
  14  -9   1        5.01        2.87     12.46 o
  15  -9   1       30.22       16.26      9.41 o
 -11  -8   1       77.09       78.05     30.19 o
 -10  -8   1       19.74       24.54      9.41 o
  -9  -8   1      185.90      152.08     15.60 o
  -8  -8   1      484.73      470.39     20.66 o
  -7  -8   1        2.78       -4.61      7.09 o
  -6  -8   1      485.25      485.65     35.46 o
  -5  -8   1       76.63       77.79      9.41 o
  -4  -8   1      348.42      358.39     15.54 o
  -3  -8   1      966.13      916.11     27.10 o
  -2  -8   1        5.10        9.68      5.62 o
  -1  -8   1      931.99     1019.50     23.55 o
   0  -8   1      919.88     1012.20     19.52 o
   1  -8   1    11187.29    11909.01    188.80 o
   2  -8   1      117.24       86.94     10.06 o
   3  -8   1     1263.35     1337.46     29.48 o
   4  -8   1        8.42        4.15      4.82 o
   5  -8   1        4.64        6.81      4.81 o
   6  -8   1      238.46      270.66     14.37 o
   7  -8   1        6.17        7.01      6.41 o
   8  -8   1      195.78      192.06     11.16 o
   9  -8   1      391.27      402.40     16.59 o
  10  -8   1     4751.94     4572.18    114.99 o
  11  -8   1      810.40      865.63     34.02 o
  12  -8   1       63.29       62.35      9.49 o
  13  -8   1     1522.68     1623.19     57.98 o
  14  -8   1       61.02       73.58     11.16 o
  15  -8   1       38.04       35.46     10.84 o
 -12  -7   1       26.90        8.29     10.99 o
 -11  -7   1       97.42      102.63     13.42 o
 -10  -7   1      561.49      533.36     23.01 o
  -9  -7   1       91.17       78.01     11.73 o
  -8  -7   1       59.92       74.99     10.49 o
  -7  -7   1       69.13       37.02      8.45 o
  -6  -7   1       13.88       17.69      8.13 o
  -5  -7   1      528.15      521.41     19.30 o
  -4  -7   1     1972.51     2195.41     75.70 o
  -3  -7   1      210.01      212.52     10.10 o
  -2  -7   1     2877.24     2932.27     58.74 o
  -1  -7   1      200.00      251.55      8.82 o
   0  -7   1     1554.87     1599.48     28.12 o
   1  -7   1       10.46        7.95      5.39 o
   2  -7   1     1223.33     1214.71     26.77 o
   3  -7   1      508.01      504.90     13.62 o
   4  -7   1       24.43       16.98      4.77 o
   5  -7   1      339.45      333.03     25.39 o
   6  -7   1      194.53      185.57     13.89 o
   7  -7   1      296.37      304.23     13.20 o
   8  -7   1       26.00       25.38      8.62 o
   9  -7   1      454.89      428.96     19.64 o
  10  -7   1     1185.72     1181.21     33.88 o
  11  -7   1       71.46       46.71     10.36 o
  12  -7   1      558.96      540.96     22.36 o
  13  -7   1      935.85      903.20     30.15 o
  14  -7   1        8.14       17.46     28.27 o
  15  -7   1        8.00       46.23     22.04 o
 -12  -6   1       41.28       23.00     23.00 o
 -11  -6   1       51.20       46.00     10.99 o
 -10  -6   1      278.35      265.07     15.54 o
  -9  -6   1      619.25      576.57     28.75 o
  -8  -6   1     1045.03     1025.21     32.52 o
  -7  -6   1      310.52      328.86     26.35 o
  -6  -6   1       51.62       49.73      8.81 o
  -5  -6   1       55.11       45.52      8.13 o
  -4  -6   1      242.70      262.86      9.93 o
  -3  -6   1     2080.90     2140.42     44.05 o
  -2  -6   1      303.77      284.55      9.52 o
  -1  -6   1     2520.25     2608.20     52.14 o
   0  -6   1     1197.72     1177.11     21.22 o
   1  -6   1      471.46      547.44     11.64 o
   2  -6   1    11456.75    11206.72    210.40 o
   3  -6   1     4627.40     4873.47    119.30 o
   4  -6   1     1010.81      834.04     23.37 o
   5  -6   1       75.91       77.43      7.67 o
   6  -6   1      759.28      809.07     42.64 o
   7  -6   1      447.23      420.98     15.91 o
   8  -6   1       93.46       90.65      9.20 o
   9  -6   1     1601.81     1571.04     41.99 o
  10  -6   1     1250.62     1201.24     34.89 o
  11  -6   1     2970.60     2886.95     72.46 o
  12  -6   1      648.32      642.99     43.60 o
  13  -6   1      167.95      135.98     27.79 o
  14  -6   1       15.57       17.86     18.21 o
  15  -6   1        0.40       35.36     10.49 o
 -13  -5   1        3.11        4.79     10.54 o
 -12  -5   1      116.41      117.32     13.88 o
 -11  -5   1       26.95       37.60     11.98 o
 -10  -5   1      697.99      715.87     27.08 o
  -9  -5   1       10.25       -2.87     15.33 o
  -8  -5   1      346.66      367.06     17.27 o
  -7  -5   1     2631.48     2563.13     64.95 o
  -6  -5   1      536.90      560.55     20.29 o
  -5  -5   1     1049.91     1012.29     29.47 o
  -4  -5   1      568.58      531.22     16.86 o
  -3  -5   1     2887.63     3018.49     60.07 o
  -2  -5   1       16.93       29.87      4.51 o
  -1  -5   1     1626.49     1621.09     33.44 o
   0  -5   1     9980.32     9887.28    152.88 o
   1  -5   1      414.45      395.37     10.87 o
   2  -5   1     1248.64     1180.67     25.45 o
   3  -5   1     1151.92     1142.68     29.47 o
   4  -5   1      634.86      677.34     19.98 o
   5  -5   1       52.27       39.26      6.41 o
   6  -5   1      220.40      229.52     11.16 o
   7  -5   1      125.09      120.62      6.49 o
   8  -5   1      405.57      357.78     14.56 o
   9  -5   1     2543.45     2320.06     58.61 o
  10  -5   1       60.05       51.55      9.86 o
  11  -5   1     1009.15     1076.62     33.54 o
  12  -5   1      243.58      243.84     15.83 o
  13  -5   1     1257.85     1205.54     37.27 o
  14  -5   1      126.54      114.59     27.31 o
  15  -5   1      363.04      418.94     23.02 o
 -13  -4   1       13.97       28.96     19.17 o
 -12  -4   1       76.66       84.28     11.84 o
 -11  -4   1        4.71        1.92     10.54 o
 -10  -4   1        1.62        0.96     10.54 o
  -9  -4   1     1794.75     1735.61     47.43 o
  -8  -4   1       97.09      112.57     11.16 o
  -7  -4   1      563.76      593.53     21.34 o
  -6  -4   1       21.78       22.70     10.54 o
  -5  -4   1     1092.38     1028.68     29.11 o
  -4  -4   1     7715.26     7298.65    165.75 o
  -3  -4   1        0.60        5.55      4.02 o
  -2  -4   1     2901.84     2720.21     53.82 o
  -1  -4   1     2911.19     2639.38     52.01 o
   0  -4   1      644.43      607.23     12.13 o
   1  -4   1   131343.80   123662.20   2282.10 o
   2  -4   1     3804.82     3356.03     77.21 o
   3  -4   1     1511.07     1550.50     38.28 o
   4  -4   1      937.73      929.38     25.04 o
   5  -4   1        4.63       -0.48      4.74 o
   6  -4   1     7242.08     7414.23    138.91 o
   7  -4   1      383.81      410.26     12.22 o
   8  -4   1       24.15       34.63      7.67 o
   9  -4   1        1.08       12.46      9.58 o
  10  -4   1      336.61      352.16     16.94 o
  11  -4   1     3470.18     3574.43    175.36 o
  12  -4   1       78.49       89.39     10.78 o
  13  -4   1       48.02       38.57     14.85 o
  14  -4   1        8.09       19.77      9.58 o
  15  -4   1       11.56       29.04     11.16 o
 -14  -3   1       87.83       99.31     28.27 o
 -13  -3   1        2.06       -6.91      8.15 o
 -12  -3   1       23.43       11.99     10.36 o
 -11  -3   1        3.09       -7.09      7.09 o
 -10  -3   1      971.04      989.89     45.04 o
  -9  -3   1     1662.42     1726.04     47.42 o
  -8  -3   1      493.51      490.51     19.30 o
  -7  -3   1       62.36       52.70      8.73 o
  -6  -3   1     1672.46     1642.39     43.37 o
  -5  -3   1      102.41      110.20     12.46 o
  -4  -3   1      923.68      963.07     26.76 o
  -3  -3   1     1684.62     1733.84     43.02 o
  -2  -3   1     3375.28     3175.50     61.99 o
  -1  -3   1     3736.31     3401.27     65.85 o
   0  -3   1      138.01      135.60      4.66 o
   1  -3   1       50.78       47.70      5.05 o
   2  -3   1      300.75      280.36     10.16 o
   3  -3   1     3579.68     3446.77     79.28 o
   4  -3   1      116.97      135.53      6.04 o
   5  -3   1     2237.20     2070.39     41.44 o
   6  -3   1     1846.82     1790.02     47.43 o
   7  -3   1       31.12       33.69      4.36 o
   8  -3   1        6.11       17.80      8.62 o
   9  -3   1      289.22      279.98     13.88 o
  10  -3   1      294.32      293.55     14.56 o
  11  -3   1      905.27      918.92     29.81 o
  12  -3   1      478.54      461.43     31.14 o
  13  -3   1      296.40      297.66     27.31 o
  14  -3   1      199.31      202.32     15.58 o
  15  -3   1      164.10      186.99     14.91 o
 -14  -2   1       59.92       61.70     27.31 o
 -13  -2   1       55.57       55.87     13.47 o
 -12  -2   1      182.33      196.44     20.12 o
 -11  -2   1        0.15        0.18      8.50 o
 -10  -2   1      607.20      608.99     23.04 o
  -9  -2   1      262.42      249.74     14.56 o
  -8  -2   1        7.69       21.60     10.06 o
  -7  -2   1      834.03      765.15     24.37 o
  -6  -2   1      188.09      255.45     12.20 o
  -5  -2   1       18.95       31.05      8.62 o
  -4  -2   1      252.82      384.52     13.88 o
  -3  -2   1     3354.44     3324.05     77.25 o
  -2  -2   1    10723.52    10264.45    228.05 o
  -1  -2   1      907.23      857.37     18.62 o
   0  -2   1      433.57      434.58     10.00 o
   1  -2   1     1840.10     1665.63     39.53 o
   2  -2   1     3350.80     3009.44     69.43 o
   3  -2   1      939.10      913.41     19.70 o
   4  -2   1    11011.44    10997.43    203.24 o
   5  -2   1     2307.49     2214.94     44.07 o
   6  -2   1       11.22        9.00      3.89 o
   7  -2   1      342.26      324.65     11.97 o
   8  -2   1     1993.32     1849.27     47.77 o
   9  -2   1      208.48      222.29     12.52 o
  10  -2   1     1010.29     1013.44     31.15 o
  11  -2   1     1431.94     1527.71     43.67 o
  12  -2   1      138.05      151.64     14.28 o
  13  -2   1      484.59      480.02     28.75 o
  14  -2   1      192.79      180.15     19.17 o
  15  -2   1      243.30      312.82     18.97 o
 -14  -1   1      301.17      274.61     17.95 o
 -13  -1   1      792.20      799.72     29.14 o
 -12  -1   1       36.76       47.71     12.66 o
 -11  -1   1       21.42       10.77      8.29 o
 -10  -1   1     2222.67     2309.86     60.26 o
  -9  -1   1      688.23      726.82     25.04 o
  -8  -1   1       86.83      104.01     10.10 o
  -7  -1   1      720.27      726.25     23.37 o
  -6  -1   1      460.93      511.25     19.64 o
  -5  -1   1       36.89       29.38      7.67 o
  -4  -1   1      873.73      903.80     41.68 o
  -3  -1   1        6.15        7.67      5.05 o
  -2  -1   1     5277.48     4941.30    202.67 o
  -1  -1   1      752.64      661.31     19.64 o
   0  -1   1       18.50       22.42      2.77 o
   1  -1   1      113.95      105.32      3.83 o
   2  -1   1       97.41       92.74      4.59 o
   3  -1   1       24.82       32.74      4.36 o
   4  -1   1       10.44       10.81      3.89 o
   5  -1   1      512.46      512.49     13.26 o
   6  -1   1       70.42       66.80      7.61 o
   7  -1   1      125.82      135.07      8.62 o
   8  -1   1      461.93      451.71     17.58 o
   9  -1   1      181.06      168.66     17.25 o
  10  -1   1     6321.50     5945.82    138.78 o
  11  -1   1      137.88      136.78     12.46 o
  12  -1   1      465.18      463.80     28.75 o
  13  -1   1      264.41      259.21     16.26 o
  14  -1   1      220.80      233.27     18.60 o
  15  -1   1        1.20       20.42     10.78 o
 -15   0   1      112.25      143.74     16.30 o
 -14   0   1      195.12      202.78     15.54 o
 -13   0   1      277.19      288.67     23.48 o
 -12   0   1        0.90       14.71      7.77 o
 -11   0   1     4788.54     4832.79    115.82 o
 -10   0   1     1459.01     1454.71     41.67 o
  -9   0   1      611.89      610.41     25.39 o
  -8   0   1        1.35        6.57     11.02 o
  -7   0   1     1635.89     1682.53     43.70 o
  -6   0   1       93.05      100.36      8.73 o
  -5   0   1     9638.67     9250.04    207.54 o
  -4   0   1     1280.16     1201.76     31.17 o
  -3   0   1       57.03       38.24      5.73 o
  -2   0   1      264.33      252.71      7.36 o
   1   0   1    18416.46    17189.44    278.22 o
   2   0   1       40.59       41.73      3.35 o
   3   0   1     4727.34     4175.22     69.97 o
   4   0   1       27.48       37.49      4.92 o
   5   0   1     4328.10     4514.63     86.21 o
   6   0   1      367.63      383.40     13.88 o
   7   0   1     1067.19     1148.94     25.81 o
   8   0   1      906.19      922.75     28.11 o
   9   0   1     1157.94     1179.92     34.21 o
  10   0   1     1795.60     1897.21     59.89 o
  11   0   1       28.76       15.70     10.10 o
  12   0   1      215.00      174.70     37.85 o
  13   0   1       60.43       58.14     11.16 o
  14   0   1        0.20       -8.38      9.13 o
 -15   1   1       52.60       44.56     11.52 o
 -14   1   1       18.04       19.45     10.59 o
 -13   1   1      177.55      164.48     18.21 o
 -12   1   1       77.19       64.43     10.84 o
 -11   1   1      483.81      467.11     19.98 o
 -10   1   1        0.25       -6.89      7.09 o
  -9   1   1      817.14      833.69     36.41 o
  -8   1   1      475.66      414.93     23.00 o
  -7   1   1      309.12      310.18     15.81 o
  -6   1   1      821.90      749.37     32.58 o
  -5   1   1       93.37       88.42      7.45 o
  -4   1   1      240.24      236.08     10.49 o
  -3   1   1      138.81      120.16      5.60 o
  -2   1   1        1.06        0.73      2.92 o
  -1   1   1     1444.38     1313.24     23.26 o
   0   1   1       24.69       24.79      2.60 o
   1   1   1        7.20        8.32      2.63 o
   2   1   1     4524.54     4295.11     71.77 o
   3   1   1     3032.95     2908.26     49.88 o
   4   1   1      600.52      560.75     12.56 o
   5   1   1       10.61        8.71      4.51 o
   6   1   1        3.40        4.59      4.36 o
   7   1   1       26.71       31.12      5.88 o
   8   1   1     1854.19     1918.30     50.14 o
   9   1   1      508.46      500.22     27.79 o
  10   1   1      553.67      600.83     32.58 o
  11   1   1     1976.94     1995.53     54.16 o
  12   1   1      162.42      145.78     15.81 o
  13   1   1      821.08      841.89     31.14 o
  14   1   1        0.18       19.44      9.58 o
 -15   2   1        2.19       12.98     10.10 o
 -14   2   1        6.35       26.42     24.44 o
 -13   2   1        0.73       -2.87     11.50 o
 -12   2   1       36.85       21.05     11.98 o
 -11   2   1     1514.50     1524.34     44.03 o
 -10   2   1      351.01      353.98     17.19 o
  -9   2   1       14.44       19.09     10.54 o
  -8   2   1     1482.84     1401.04     38.61 o
  -7   2   1       24.29       17.66     14.37 o
  -6   2   1     4018.29     4431.79    102.83 o
  -5   2   1      624.15      597.76     18.62 o
  -4   2   1      107.12      153.97      7.60 o
  -3   2   1      655.13      609.24     14.73 o
  -2   2   1     2957.61     2743.16     46.61 o
  -1   2   1     1751.16     1603.39     32.93 o
   0   2   1     1177.79     1070.53     19.70 o
   1   2   1      928.73      894.95     17.09 o
   2   2   1     1425.95     1201.07     22.35 o
   3   2   1     3611.33     3513.17     59.83 o
   4   2   1      349.98      290.14     11.00 o
   5   2   1       85.71       76.65      5.38 o
   6   2   1      109.38       85.87      6.44 o
   7   2   1       72.90       73.81      6.76 o
   8   2   1       66.30       78.76     11.04 o
   9   2   1      461.03      450.39     25.87 o
  10   2   1      567.45      580.62     22.69 o
  11   2   1       31.49        2.87     10.54 o
  12   2   1      116.46      123.24     11.46 o
  13   2   1      425.58      461.12     23.01 o
  14   2   1       66.30       59.49     12.89 o
 -15   3   1      174.34      181.76     15.14 o
 -14   3   1      335.63      323.89     25.87 o
 -13   3   1      255.88      294.22     16.90 o
 -12   3   1        0.66        8.11      8.73 o
 -11   3   1      234.41      279.81     23.96 o
 -10   3   1     5033.11     4889.82    115.85 o
  -9   3   1      115.28       88.02     12.94 o
  -8   3   1     1950.19     1972.20     50.13 o
  -7   3   1       42.28       47.04      7.36 o
  -6   3   1     4740.57     4595.29    106.32 o
  -5   3   1       35.69       30.31      5.73 o
  -4   3   1     4469.24     4335.36     82.45 o
  -3   3   1     7748.39     7830.70    128.81 o
  -2   3   1      565.13      582.15     12.18 o
  -1   3   1     1253.15     1219.96     22.28 o
   0   3   1      264.51      276.80      6.43 o
   1   3   1     2352.67     2349.51     35.04 o
   2   3   1      904.17      862.90     17.20 o
   3   3   1     2098.20     2129.76     40.25 o
   4   3   1     2516.11     2555.09     45.25 o
   5   3   1      430.96      478.52     11.98 o
   6   3   1      429.09      423.47     11.37 o
   7   3   1       32.72       26.95      5.88 o
   8   3   1     1576.22     1615.75     44.03 o
   9   3   1        8.79       -2.34      8.26 o
  10   3   1      830.86      794.03     27.10 o
  11   3   1     1111.22     1149.59     36.25 o
  12   3   1      172.48      186.74     17.25 o
  13   3   1       51.21       37.27      9.81 o
 -15   4   1      218.83      250.32     16.90 o
 -14   4   1       71.04       90.85     15.33 o
 -13   4   1      123.19      114.99     12.20 o
 -12   4   1       39.88       38.50      9.41 o
 -11   4   1     2849.85     2825.86     71.43 o
 -10   4   1       10.55        3.60      7.09 o
  -9   4   1      459.17      479.18     18.30 o
  -8   4   1       77.85       76.63      8.45 o
  -7   4   1      267.92      262.54     12.82 o
  -6   4   1      356.42      361.98     21.56 o
  -5   4   1     4543.71     4421.07    101.64 o
  -4   4   1     4674.44     4477.28     75.27 o
  -3   4   1     1038.74     1184.06     22.33 o
  -2   4   1     5001.42     4826.82     80.63 o
  -1   4   1    28941.77    28469.80    460.54 o
   0   4   1     8071.48     7769.49    109.63 o
   1   4   1      100.33       93.35      4.22 o
   2   4   1     1520.38     1526.99     28.28 o
   3   4   1      704.17      720.86     15.65 o
   4   4   1     1683.88     1695.17     31.57 o
   5   4   1     2779.24     2763.31     48.82 o
   6   4   1      396.43      414.33     11.60 o
   7   4   1     2531.82     2512.64     63.33 o
   8   4   1       51.83       47.86      8.62 o
   9   4   1     1900.80     1994.22     53.53 o
  10   4   1      269.17      251.63     30.66 o
  11   4   1        2.44       -3.83      7.45 o
  12   4   1      207.32      196.23     18.21 o
  13   4   1      137.06      193.49     16.59 o
 -15   5   1        1.90       17.20     11.81 o
 -14   5   1      290.78      303.40     20.12 o
 -13   5   1     1014.31     1065.98     34.89 o
 -12   5   1       19.29       37.55     11.02 o
 -11   5   1        8.36        6.74     11.02 o
 -10   5   1        5.74       34.50     10.54 o
  -9   5   1     1014.56     1005.70     29.81 o
  -8   5   1      485.88      523.21     26.83 o
  -7   5   1     1168.97     1248.31     67.56 o
  -6   5   1      376.78      381.48     14.18 o
  -5   5   1      497.70      466.85     13.06 o
  -4   5   1        0.00        2.52      3.73 o
  -3   5   1     1742.25     1709.97     31.00 o
  -2   5   1      226.41      227.46      6.92 o
  -1   5   1     5354.21     5188.42     88.38 o
   0   5   1      253.06      270.65      7.85 o
   1   5   1      601.10      537.70     10.58 o
   2   5   1        1.34        7.85      3.65 o
   3   5   1     1699.63     1691.90     31.43 o
   4   5   1     1126.21     1150.00     22.99 o
   5   5   1     3090.19     3163.07     55.60 o
   6   5   1     1921.67     1863.65     35.30 o
   7   5   1     2768.80     2709.91     68.10 o
   8   5   1      295.89      291.88     16.34 o
   9   5   1        0.79        5.75      7.45 o
  10   5   1      148.84      149.26     13.20 o
  11   5   1       62.88       57.43     14.85 o
  12   5   1        3.97        8.33     16.29 o
 -15   6   1       29.76       37.09     10.49 o
 -14   6   1      137.92      160.08     13.88 o
 -13   6   1        2.29        1.44      8.13 o
 -12   6   1      166.02      161.95     18.21 o
 -11   6   1       17.22       42.62     16.29 o
 -10   6   1        1.76        0.00      9.10 o
  -9   6   1       58.51       41.39      7.36 o
  -8   6   1       31.78       18.89      6.90 o
  -7   6   1     3408.93     3311.07     78.94 o
  -6   6   1     2052.25     2099.22     43.87 o
  -5   6   1       35.47       62.07      9.66 o
  -4   6   1      365.36      341.56      9.35 o
  -3   6   1     3125.12     3153.54     54.42 o
  -2   6   1     1222.03     1184.38     22.65 o
  -1   6   1     1518.00     1543.43     28.41 o
   0   6   1       15.58       14.13      3.25 o
   1   6   1      977.70      929.88     16.34 o
   2   6   1      371.59      377.30     11.88 o
   3   6   1     1085.95     1103.72     22.21 o
   4   6   1      680.54      697.43     16.01 o
   5   6   1        5.85        3.09      4.23 o
   6   6   1       94.92       88.74      8.94 o
   7   6   1      346.77      320.90     15.23 o
   8   6   1        5.24        6.34      7.09 o
   9   6   1        2.30       11.38     14.85 o
  10   6   1      484.49      453.77     20.97 o
  11   6   1        0.32       -0.34     16.29 o
  12   6   1        8.77       36.41     18.21 o
 -15   7   1       21.94       14.11      9.81 o
 -14   7   1      124.87      129.39     12.87 o
 -13   7   1      698.61      695.84     28.27 o
 -12   7   1       29.10       19.56     14.37 o
 -11   7   1      739.36      716.74     25.72 o
 -10   7   1       12.14       26.88      7.77 o
  -9   7   1      294.22      291.03     13.88 o
  -8   7   1      546.49      549.16     24.19 o
  -7   7   1      179.25      190.54      8.99 o
  -6   7   1     1767.58     1633.74     35.32 o
  -5   7   1      243.30      216.69     10.59 o
  -4   7   1     1659.48     1622.58     30.20 o
  -3   7   1     6526.92     6433.14    107.35 o
  -2   7   1     2031.42     1975.37     35.74 o
  -1   7   1     1402.27     1424.83     23.42 o
   0   7   1     1630.25     1690.20     27.11 o
   1   7   1       20.59       36.88      3.89 o
   2   7   1     1152.64     1198.51     23.88 o
   3   7   1     4198.92     4263.77     73.37 o
   4   7   1      243.33      228.50      8.70 o
   5   7   1       95.33       87.84      6.64 o
   6   7   1     2101.44     2304.19     58.95 o
   7   7   1      243.25      230.35     16.29 o
   8   7   1      808.07      822.71     27.78 o
   9   7   1      449.00      463.71     21.83 o
  10   7   1      718.25      697.68     26.08 o
  11   7   1       44.13       54.56     10.49 o
 -15   8   1        3.98        3.62      8.07 o
 -14   8   1      744.04      716.76     22.74 o
 -13   8   1      656.30      653.61     24.73 o
 -12   8   1      132.75      134.67     13.21 o
 -11   8   1        0.47        0.23      6.40 o
 -10   8   1      313.78      321.16     17.42 o
  -9   8   1       15.96        8.76      5.64 o
  -8   8   1     1849.01     1901.63     41.89 o
  -7   8   1     1219.43     1231.76     28.54 o
  -6   8   1      509.42      441.70     13.52 o
  -5   8   1      399.20      412.90     12.54 o
  -4   8   1     3244.87     3313.77     66.06 o
  -3   8   1     1080.88     1103.76     22.02 o
  -2   8   1     3851.21     3816.93     65.68 o
  -1   8   1     1818.06     1930.40     30.58 o
   0   8   1      362.63      345.08      8.58 o
   1   8   1        0.72        8.79      3.66 o
   2   8   1      740.97      786.76     20.03 o
   3   8   1        7.24        5.97      4.54 o
   4   8   1      741.63      721.90     23.37 o
   5   8   1        8.00       -2.46      6.90 o
   6   8   1       92.83       98.67     10.49 o
   7   8   1      560.30      550.53     22.92 o
   8   8   1      777.43      763.22     27.44 o
   9   8   1      338.42      335.31     22.04 o
  10   8   1      662.98      657.92     26.08 o
 -15   9   1       50.19       84.54     16.66 o
 -14   9   1      156.56      143.17     18.39 o
 -13   9   1       32.23       35.81      7.55 o
 -12   9   1      199.30      171.04     23.60 o
 -11   9   1       32.75       22.86      6.72 o
 -10   9   1       60.17       48.97      7.55 o
  -9   9   1       55.80       59.41      8.13 o
  -8   9   1     1004.00     1023.75     25.26 o
  -7   9   1     5209.73     5058.45     99.27 o
  -6   9   1        0.36        7.36      6.41 o
  -5   9   1      286.32      245.18     12.87 o
  -4   9   1      180.03      182.91     11.52 o
  -3   9   1      161.73      135.68     10.16 o
  -2   9   1      307.38      360.49     10.69 o
  -1   9   1      787.39      865.87     18.46 o
   0   9   1      356.60      378.36      9.50 o
   1   9   1      858.66      828.98     15.92 o
   2   9   1      109.38      112.97      7.93 o
   3   9   1       17.40       10.95      7.19 o
   4   9   1      399.91      450.39     18.26 o
   5   9   1       41.16       39.85      9.58 o
   6   9   1       43.32       41.15      9.13 o
   7   9   1      158.86      191.95     15.40 o
   8   9   1       86.74       75.74     10.84 o
   9   9   1       10.68       10.54      8.81 o
  10   9   1      134.22      138.17     18.69 o
 -15  10   1       59.45       82.56     13.20 o
 -14  10   1      108.21      108.60     19.64 o
 -13  10   1      304.26      283.24     17.46 o
 -12  10   1      134.53      119.25     11.73 o
 -11  10   1      232.92      246.70     15.91 o
 -10  10   1      145.23      124.07     11.16 o
  -9  10   1      160.51      129.45     12.14 o
  -8  10   1      215.86      223.73     13.88 o
  -7  10   1      203.87      212.85     13.20 o
  -6  10   1      292.18      287.05     22.04 o
  -5  10   1       25.28       40.31     10.54 o
  -4  10   1      404.98      485.84     26.83 o
  -3  10   1       44.47       39.82      8.05 o
  -2  10   1      121.57      129.10      9.87 o
  -1  10   1      409.49      439.83     13.59 o
   0  10   1     1159.08     1222.73     32.75 o
   1  10   1       79.39       66.12     14.37 o
   2  10   1      243.36      278.86     21.08 o
   3  10   1      156.97      195.49     21.08 o
   4  10   1       39.53       52.70     14.37 o
   5  10   1      253.89      285.56     25.87 o
   6  10   1      130.90      115.95     17.25 o
   7  10   1        5.56        2.87     16.29 o
   8  10   1      367.27      346.89     25.87 o
   9  10   1       32.72       30.66     14.37 o
 -15  11   1       52.80       54.62     16.29 o
 -14  11   1       39.62       61.60     11.73 o
 -13  11   1      233.83      221.46     21.08 o
 -12  11   1        8.77       16.10     21.56 o
 -11  11   1       67.85       58.23     10.78 o
 -10  11   1       17.88        6.82      9.10 o
  -9  11   1      150.29      109.18     14.85 o
  -8  11   1       73.79       50.68     10.06 o
  -7  11   1       21.98       33.00      8.45 o
  -6  11   1     3343.41     3334.70     84.86 o
  -5  11   1        0.67        4.18      7.36 o
  -4  11   1     2342.09     2518.15     65.90 o
  -3  11   1        4.61        1.40      4.76 o
  -2  11   1     1016.31     1067.47     25.43 o
  -1  11   1        0.01       -2.87      6.10 o
   0  11   1      138.96      159.07     18.21 o
   1  11   1       37.99       37.37     11.50 o
   2  11   1      196.72      162.91     16.29 o
   3  11   1      222.82      230.94     22.04 o
   4  11   1      131.13      117.87     16.29 o
   5  11   1       76.60       90.08     21.08 o
   6  11   1      179.54      187.82     21.08 o
   7  11   1        0.61       -8.62     14.37 o
   8  11   1      586.27      524.17     32.58 o
 -14  12   1      305.59      330.78     19.91 o
 -13  12   1      782.02      780.49     30.40 o
 -12  12   1      136.02      172.49     20.12 o
 -11  12   1      139.44      182.50     14.72 o
 -10  12   1       18.72       26.03     12.46 o
  -9  12   1      458.58      428.65     41.68 o
  -8  12   1      167.10      166.03     14.85 o
  -7  12   1      649.90      611.64     23.31 o
  -6  12   1        2.73       -0.30      7.09 o
  -5  12   1     3491.47     3559.57     90.23 o
  -4  12   1      226.54      254.92     17.73 o
  -3  12   1     3025.60     3120.07     61.14 o
  -2  12   1       54.45       54.43      6.59 o
  -1  12   1     1282.84     1293.96     40.73 o
   0  12   1       17.02       18.71     10.54 o
   1  12   1       78.84       96.79     13.42 o
   2  12   1       53.00       65.16     13.42 o
   3  12   1      715.65      803.99     39.29 o
   4  12   1        0.08        6.71     12.46 o
   5  12   1      130.58      113.08     23.96 o
   6  12   1      162.92      171.53     21.08 o
   7  12   1      229.34      214.65     26.83 o
 -13  13   1       50.53       75.22     23.96 o
 -12  13   1       27.16       23.48      9.49 o
 -11  13   1       76.01       71.56     11.16 o
 -10  13   1       59.08       64.47     22.04 o
  -9  13   1        4.16       23.89      9.90 o
  -8  13   1       63.44       63.58     10.10 o
  -7  13   1        0.16        3.07     15.81 o
  -6  13   1       60.77       84.43     10.59 o
  -5  13   1     1921.32     1959.69     54.77 o
  -4  13   1      673.54      738.78     26.71 o
  -3  13   1      515.95      511.89     29.40 o
  -2  13   1      119.69      131.51     10.78 o
  -1  13   1        2.37       -1.44      9.49 o
   0  13   1      178.39      192.53     13.88 o
   1  13   1      291.79      321.02     23.96 o
   2  13   1      322.50      331.56     24.91 o
   3  13   1        0.20       26.83     12.46 o
   4  13   1        7.45       20.12     12.46 o
   5  13   1      151.87      201.24     24.91 o
   6  13   1       38.99       40.25     16.29 o
 -13  14   1       15.65       29.23     10.84 o
 -12  14   1      238.08      190.33     25.39 o
 -11  14   1      175.67      219.20     15.54 o
 -10  14   1       13.06        5.75      9.41 o
  -9  14   1      827.04      849.26     30.40 o
  -8  14   1      655.66      650.36     25.92 o
  -7  14   1      263.51      254.42     16.34 o
  -6  14   1      174.93      180.15     18.21 o
  -5  14   1      237.03      212.41      9.70 o
  -4  14   1      245.94      218.09     13.55 o
  -3  14   1       21.45       19.64      8.13 o
  -2  14   1      412.50      400.14     16.90 o
  -1  14   1      226.93      217.16     13.35 o
   0  14   1       41.95       68.04     16.29 o
   1  14   1      118.68      107.33     18.21 o
   2  14   1       40.10       91.04     21.08 o
   3  14   1        3.79      -11.50     11.50 o
   4  14   1       21.14       23.00     13.42 o
 -12  15   1        7.40       33.25     11.16 o
 -11  15   1        0.05        4.76     25.39 o
 -10  15   1        4.36       25.39     10.16 o
  -9  15   1      194.03      180.40     14.72 o
  -8  15   1      208.62      222.53     15.88 o
  -7  15   1      268.88      306.09     17.27 o
  -6  15   1      702.83      725.54     27.10 o
  -5  15   1       38.47       18.37      8.05 o
  -4  15   1      112.58       81.90     10.49 o
  -3  15   1      164.26      163.95     12.52 o
  -2  15   1       12.65       43.06     11.16 o
  -1  15   1        3.26       -7.67     11.50 o
   0  15   1        1.09       11.50     11.50 o
   1  15   1      131.30      109.24     17.25 o
   2  15   1      960.23      945.81     48.87 o
   3  15   1      101.03       67.08     17.25 o
 -11  16   1      156.70      184.95     22.04 o
 -10  16   1        6.62        5.10     10.49 o
  -9  16   1      743.11      729.47     44.56 o
  -8  16   1      331.21      326.77     25.87 o
  -7  16   1      240.80      272.15     23.00 o
  -6  16   1      133.54       93.68     11.98 o
  -5  16   1      109.31       89.21     23.96 o
  -4  16   1      316.42      248.66     14.86 o
  -3  16   1       29.38       39.76      9.13 o
  -2  16   1       68.76       61.33     10.59 o
  -1  16   1       37.80       17.25     16.29 o
   0  16   1      106.48      115.95     19.17 o
   1  16   1       12.55       19.17     14.37 o
  -8  17   1        0.01      -13.42     13.42 o
  -7  17   1       25.46       47.24     14.85 o
  -6  17   1      375.51      367.97     27.79 o
  -5  17   1       12.80       16.68      9.13 o
  -4  17   1      182.04      178.67     13.50 o
  -3  17   1        0.76       12.88     11.97 o
  -2  17   1      131.45      143.26     15.33 o
   3 -18   2       21.05       60.12     24.44 o
   4 -18   2        0.92       11.02     11.98 o
   5 -18   2       16.39       18.04      9.41 o
   6 -18   2        0.87       19.34      9.13 o
   7 -18   2       25.04       12.07     20.12 o
  -1 -17   2      197.42      222.32     26.83 o
   0 -17   2        1.32       63.25     15.33 o
   1 -17   2        1.14       19.17     13.42 o
   2 -17   2       33.36       50.79     19.17 o
   3 -17   2      258.81      328.78     17.03 o
   4 -17   2        7.43       21.93     15.81 o
   5 -17   2       16.26       11.24     29.23 o
   6 -17   2      307.59      320.71     16.59 o
   7 -17   2       45.85       43.71      9.13 o
   8 -17   2       22.14       44.86     12.46 o
   9 -17   2       29.88       31.62     14.37 o
  10 -17   2       22.40       29.37     13.42 o
  -3 -16   2      178.50      174.40     21.08 o
  -2 -16   2       64.76       91.04     17.25 o
  -1 -16   2       22.93       10.54     17.25 o
   0 -16   2      487.27      484.88     30.66 o
   1 -16   2        4.08       11.50     12.46 o
   2 -16   2      747.74      718.04     25.04 o
   3 -16   2       76.87       80.04     13.20 o
   4 -16   2        0.16       -4.79      7.09 o
   5 -16   2        7.46        1.66      7.36 o
   6 -16   2      319.11      331.91     16.59 o
   7 -16   2        0.32        7.67      8.13 o
   8 -16   2      648.88      672.70     36.41 o
   9 -16   2       13.24       17.90     11.02 o
  10 -16   2      261.08      272.71     17.58 o
  11 -16   2        0.08       10.04      9.13 o
  -4 -15   2       16.51       52.70     23.96 o
  -3 -15   2      124.56      154.28     20.12 o
  -2 -15   2       98.02       75.70     15.33 o
  -1 -15   2        9.30      -10.54     10.54 o
   0 -15   2      778.20      803.03     40.25 o
   1 -15   2      155.45      110.20     19.17 o
   2 -15   2      330.40      281.34     14.72 o
   3 -15   2      185.83      178.24     16.29 o
   4 -15   2        0.75       -1.25      6.67 o
   5 -15   2       85.85       93.38     14.37 o
   7 -15   2      227.04      225.18     14.56 o
   8 -15   2        0.90       19.46     26.35 o
   9 -15   2       14.94       23.48      8.81 o
  10 -15   2        2.81       23.35      9.13 o
  11 -15   2        1.06        5.00      9.13 o
  12 -15   2      253.98      241.79     19.17 o
  -6 -14   2      103.71      121.70     19.17 o
  -5 -14   2       11.30        1.92     12.46 o
  -4 -14   2        0.18        7.67     18.21 o
  -3 -14   2       92.55      111.16     19.17 o
  -2 -14   2       20.02       22.04     13.42 o
  -1 -14   2       13.88       21.08     11.50 o
   0 -14   2      108.37      125.53     15.33 o
   1 -14   2       59.90       61.41      9.13 o
   2 -14   2      210.74      185.33     13.88 o
   3 -14   2       54.99       58.33      8.73 o
   4 -14   2       79.42       87.41     14.85 o
   5 -14   2       18.64       32.78     14.85 o
   6 -14   2       50.46       52.92      9.41 o
   7 -14   2      365.91      378.51     17.58 o
   8 -14   2        6.83        9.29      7.77 o
   9 -14   2        9.07       19.17     13.42 o
  10 -14   2       24.80       47.38      9.81 o
  11 -14   2      974.51      948.87     38.81 o
  12 -14   2      457.23      486.63     21.95 o
  13 -14   2      132.60      114.25     17.25 o
  -7 -13   2       48.06       70.91     25.87 o
  -6 -13   2      249.37      242.44     22.04 o
  -5 -13   2      107.60       48.87     14.37 o
  -4 -13   2       52.01      104.45     20.12 o
  -3 -13   2      422.47      495.42     30.66 o
  -2 -13   2      182.03      162.91     20.12 o
  -1 -13   2      880.52      848.07     40.25 o
   0 -13   2       68.70      111.16     14.37 o
   1 -13   2       16.78       14.85     10.06 o
   2 -13   2        8.88        7.51      6.41 o
   3 -13   2      507.85      517.71     18.62 o
   4 -13   2      658.04      639.09     31.14 o
   5 -13   2      436.77      417.18     17.95 o
   6 -13   2      182.63      182.01     14.85 o
   7 -13   2      252.16      244.41     14.56 o
   8 -13   2      133.54      127.48     11.52 o
   9 -13   2       49.52       57.03     11.02 o
  10 -13   2      942.62      911.30     31.37 o
  11 -13   2       76.22       80.13     30.19 o
  12 -13   2      207.79      201.59     14.18 o
  13 -13   2       47.45       68.82     11.46 o
  14 -13   2       90.35       82.37     29.23 o
  -8 -12   2      131.28      107.33     18.21 o
  -7 -12   2      294.71      298.98     31.62 o
  -6 -12   2        1.83       16.29     11.50 o
  -5 -12   2      260.36      220.40     20.12 o
  -4 -12   2       34.12       71.87     17.25 o
  -2 -12   2      701.40      708.16     36.41 o
  -1 -12   2      139.79      171.53     19.17 o
   0 -12   2      148.48      160.99     18.21 o
   1 -12   2       24.31       36.85      8.29 o
   2 -12   2     4944.22     4991.06    121.70 o
   3 -12   2     1819.37     1927.07     40.11 o
   4 -12   2      626.35      614.61     22.01 o
   5 -12   2      611.33      663.14     23.72 o
   6 -12   2      254.41      243.07     14.18 o
   7 -12   2        0.16        3.07      8.62 o
   8 -12   2      256.14      236.79     15.23 o
   9 -12   2      427.66      376.54     17.27 o
  10 -12   2      199.32      183.96     13.78 o
  11 -12   2       51.55       45.37     11.04 o
  12 -12   2      804.82      711.99     36.41 o
  13 -12   2       25.78       46.00     15.33 o
  14 -12   2      201.17      247.23     23.96 o
  -9 -11   2       42.41       69.02     11.84 o
  -8 -11   2        7.80       26.16     31.14 o
  -7 -11   2        5.04       13.61     19.64 o
  -6 -11   2      186.13      222.31     21.08 o
  -5 -11   2       60.52       60.03      9.58 o
  -4 -11   2       14.86       -4.53     13.42 o
  -3 -11   2        3.65        4.70      7.09 o
  -2 -11   2      524.06      567.11     21.56 o
  -1 -11   2      154.62      162.16     10.78 o
   0 -11   2      363.81      403.57     13.36 o
   1 -11   2      547.59      599.33     16.19 o
   2 -11   2      223.15      196.31      7.62 o
   3 -11   2     1271.89     1241.34     27.20 o
   4 -11   2     2117.70     2160.39     48.68 o
   5 -11   2        7.07       13.27      5.77 o
   6 -11   2        4.91        2.52      5.03 o
   7 -11   2      584.81      536.37     16.19 o
   8 -11   2       70.79       56.46      7.02 o
   9 -11   2        8.17       15.81      6.78 o
  10 -11   2      307.98      260.24     14.18 o
  11 -11   2      842.78      808.98     72.83 o
  12 -11   2       22.06       42.71      9.41 o
  13 -11   2        1.84       27.31      9.41 o
  14 -11   2      194.76      177.06     14.56 o
 -10 -10   2      113.18      124.38     49.35 o
  -9 -10   2      371.70      370.28     19.91 o
  -8 -10   2      101.57       86.24     17.25 o
  -7 -10   2      537.16      489.19     21.68 o
  -6 -10   2      300.89      294.92     15.23 o
  -5 -10   2       12.16       21.76      8.05 o
  -4 -10   2        2.55       15.42     11.50 o
  -3 -10   2      280.42      282.13     13.88 o
  -2 -10   2       10.61       13.69      6.90 o
  -1 -10   2      397.15      425.37     16.59 o
   0 -10   2       50.09       50.00      6.82 o
   1 -10   2        7.48       14.05      4.18 o
   2 -10   2       74.00      103.21      5.95 o
   3 -10   2     4149.04     4418.00     71.64 o
   4 -10   2      774.37      824.20     25.51 o
   5 -10   2      337.22      361.50     12.82 o
   6 -10   2     1949.53     1899.31     41.10 o
   7 -10   2        0.00       -5.99      5.99 o
   8 -10   2      109.56       89.65      8.73 o
   9 -10   2      115.51      113.87      9.67 o
  10 -10   2      675.11      695.32     23.72 o
  11 -10   2      612.65      609.39     22.36 o
  12 -10   2      996.22      933.78     53.66 o
  13 -10   2      566.73      568.66     44.08 o
  14 -10   2       23.83       52.34     11.04 o
  15 -10   2       87.77      127.45     18.21 o
 -10  -9   2      173.97      188.15     20.12 o
  -9  -9   2      653.49      685.64     27.76 o
  -8  -9   2        1.74        4.91      8.45 o
  -7  -9   2      104.96       69.33      9.49 o
  -6  -9   2      223.74      275.02     20.12 o
  -5  -9   2       20.80       17.73      7.45 o
  -4  -9   2     1176.41     1217.92     35.57 o
  -3  -9   2      400.56      385.22     22.04 o
  -2  -9   2      263.82      247.21     12.82 o
  -1  -9   2      870.18      812.95     24.91 o
   0  -9   2     1976.95     2055.55     37.60 o
   1  -9   2     1887.11     2042.02     35.30 o
   2  -9   2     1952.70     1983.55     34.44 o
   3  -9   2      695.96      689.23     17.85 o
   4  -9   2     1199.98     1268.57     28.70 o
   5  -9   2       44.29       43.58      7.09 o
   6  -9   2       63.96       76.61      8.05 o
   7  -9   2        2.46        7.77      6.20 o
   8  -9   2      234.02      231.96     12.52 o
   9  -9   2       68.09       66.09     13.42 o
  10  -9   2      191.00      171.34     17.25 o
  11  -9   2       68.01       49.61      8.73 o
  12  -9   2      481.89      494.98     20.33 o
  13  -9   2      383.29      377.15     22.04 o
  14  -9   2        4.48       25.39      9.49 o
  15  -9   2      105.43      130.32     19.17 o
 -11  -8   2        3.63       -7.74     11.02 o
 -10  -8   2      130.68      120.18     35.46 o
  -9  -8   2      168.50      140.59     17.25 o
  -8  -8   2      405.87      412.93     18.26 o
  -7  -8   2      278.24      313.92     15.58 o
  -6  -8   2      224.12      218.07     14.46 o
  -5  -8   2       20.65       18.94     11.50 o
  -4  -8   2       86.89       74.19      9.90 o
  -3  -8   2     1011.16     1040.25     32.58 o
  -2  -8   2     1352.80     1437.30     38.28 o
  -1  -8   2      560.36      613.35     25.54 o
   0  -8   2      174.31      196.24      8.10 o
   1  -8   2     1761.50     1892.56     32.83 o
   2  -8   2     3470.18     3447.36     56.33 o
   3  -8   2     5923.65     5824.84    112.19 o
   4  -8   2       18.98       10.65      5.50 o
   5  -8   2       16.13       16.29      5.99 o
   6  -8   2      794.44      847.94     24.73 o
   7  -8   2     1295.28     1369.93     43.12 o
   8  -8   2     1072.48     1026.60     39.77 o
   9  -8   2     2731.23     2734.31     67.67 o
  10  -8   2      359.98      356.52     15.58 o
  11  -8   2      463.93      433.02     18.62 o
  12  -8   2      961.62      931.13     30.47 o
  13  -8   2      163.61      140.33     12.14 o
  14  -8   2       45.02       47.60     28.27 o
  15  -8   2        1.66       25.87     13.42 o
 -12  -7   2      135.58      136.70     14.86 o
 -11  -7   2      140.16      168.28     17.73 o
 -10  -7   2      292.35      313.35     25.87 o
  -9  -7   2      374.96      368.48     17.62 o
  -8  -7   2      141.49      159.54     24.91 o
  -7  -7   2      116.40      104.45     11.16 o
  -6  -7   2      116.29      129.92     15.33 o
  -5  -7   2      499.19      534.71     19.65 o
  -4  -7   2      564.23      577.29     19.98 o
  -3  -7   2     2274.32     2432.00     49.88 o
  -2  -7   2      323.94      347.10     10.81 o
  -1  -7   2     8812.65     9080.11    174.04 o
   0  -7   2     1628.22     1555.45     27.35 o
   1  -7   2       34.28       25.40      3.57 o
   2  -7   2      172.44      154.38      7.36 o
   3  -7   2        5.94        3.83      4.74 o
   4  -7   2      111.61      100.32      8.13 o
   5  -7   2       53.14       34.42      6.41 o
   6  -7   2      603.60      645.16     21.08 o
   7  -7   2       42.96       40.65      6.41 o
   8  -7   2        6.70        3.73      9.58 o
   9  -7   2      416.39      435.02     24.44 o
  10  -7   2      796.17      771.83     25.04 o
  11  -7   2      980.89      997.00     31.50 o
  12  -7   2      990.56      979.02     38.81 o
  13  -7   2      857.65      914.58     31.17 o
  14  -7   2        0.26       14.11     21.56 o
  15  -7   2       73.44       72.83     16.29 o
 -12  -6   2        0.51       15.15      9.13 o
 -11  -6   2      302.55      294.66     19.51 o
 -10  -6   2       93.11      123.03     13.20 o
  -9  -6   2      428.97      433.31     19.65 o
  -8  -6   2      175.84      174.33     14.04 o
  -7  -6   2      164.07      160.99     16.29 o
  -6  -6   2        2.14       11.20      6.41 o
  -5  -6   2      130.30       99.24      9.49 o
  -4  -6   2      161.87      207.86     21.08 o
  -3  -6   2       29.24       20.06      5.21 o
  -2  -6   2     3806.90     3845.01     75.09 o
  -1  -6   2     2039.71     2039.83     42.31 o
   0  -6   2     2929.20     3122.86     50.85 o
   1  -6   2      949.12     1009.78     18.74 o
   2  -6   2      103.66      135.39      7.77 o
   3  -6   2     3018.49     2943.57     85.29 o
   4  -6   2        2.43       18.94      5.73 o
   5  -6   2      233.84      201.24     10.16 o
   6  -6   2      199.02      169.62      9.49 o
   7  -6   2      136.76      157.12      7.62 o
   8  -6   2        1.18        2.77      5.99 o
   9  -6   2     1770.09     1776.86     46.38 o
  10  -6   2       42.77       46.40      8.05 o
  11  -6   2     2272.80     2300.86     59.62 o
  12  -6   2      167.34      137.53     12.20 o
  13  -6   2        0.73       19.64      8.15 o
  14  -6   2       13.72       27.36      9.81 o
  15  -6   2      154.71      144.70     20.12 o
 -13  -5   2       52.07       64.85     17.25 o
 -12  -5   2      290.05      298.23     20.12 o
 -11  -5   2      267.01      256.40     15.54 o
 -10  -5   2       43.33       27.79     15.81 o
  -9  -5   2      696.37      684.77     28.75 o
  -8  -5   2      166.83      164.28     18.69 o
  -7  -5   2        1.14       -3.83      9.58 o
  -6  -5   2       29.99       16.77      7.45 o
  -5  -5   2        8.50       12.94      6.78 o
  -4  -5   2       77.01       92.26     10.54 o
  -3  -5   2       26.91       25.33      7.09 o
  -2  -5   2    14438.69    13528.96    253.19 o
  -1  -5   2        6.98        7.42      3.48 o
   0  -5   2      258.55      203.13      6.31 o
   1  -5   2     8472.20     8661.27    149.71 o
   2  -5   2    14091.51    13303.13    294.67 o
   3  -5   2       45.88       50.89      6.71 o
   4  -5   2     4945.48     4530.25    103.67 o
   5  -5   2      860.55      861.83     24.37 o
   6  -5   2     6717.15     6350.31    119.84 o
   7  -5   2      452.39      410.54     16.36 o
   8  -5   2      778.69      812.64     24.67 o
   9  -5   2     1057.84     1039.22     31.14 o
  10  -5   2      170.09      150.67     12.41 o
  11  -5   2      414.93      378.52     27.79 o
  12  -5   2      233.38      228.07     15.41 o
  13  -5   2      691.72      673.76     26.40 o
  14  -5   2       54.05       59.10     48.39 o
  15  -5   2       16.82       46.00     16.29 o
 -13  -4   2        0.84        6.44     18.69 o
 -12  -4   2       36.05       29.86     10.49 o
 -11  -4   2       16.44       21.87     18.69 o
 -10  -4   2     3008.73     3091.92     78.24 o
  -9  -4   2     1343.83     1415.31     40.99 o
  -8  -4   2      127.70      160.98     12.14 o
  -7  -4   2      355.63      373.18     16.26 o
  -6  -4   2       46.17       33.29      8.29 o
  -5  -4   2     2415.60     2367.25     58.61 o
  -4  -4   2     5847.04     5627.16    129.29 o
  -3  -4   2        2.72        2.24      5.05 o
  -2  -4   2      116.17      121.70      7.45 o
  -1  -4   2       19.45       32.52      3.48 o
   0  -4   2    65810.50    64789.44    983.55 o
   1  -4   2    12407.04    12493.88    213.91 o
   2  -4   2     9506.08     9380.77    209.05 o
   3  -4   2    10435.24     9914.25    220.45 o
   4  -4   2      789.06      892.01     34.02 o
   5  -4   2      325.02      290.41      9.41 o
   6  -4   2     7151.35     7063.04    132.62 o
   7  -4   2        7.52       14.75      4.63 o
   8  -4   2      132.36      156.49     10.16 o
   9  -4   2      553.79      554.79     19.98 o
  10  -4   2     4948.47     4955.50    116.85 o
  11  -4   2       13.87       11.50      8.81 o
  12  -4   2       46.76       45.84      9.67 o
  13  -4   2       17.57       29.94      9.81 o
  14  -4   2      335.16      354.37     32.58 o
  15  -4   2       16.54       21.08     13.42 o
 -14  -3   2        5.10        6.98     12.59 o
 -13  -3   2      192.38      241.61     46.48 o
 -12  -3   2       80.08       52.30     10.78 o
 -11  -3   2     1327.34     1294.33     38.96 o
 -10  -3   2      488.54      499.43     21.34 o
  -9  -3   2      348.72      323.68     33.54 o
  -8  -3   2      110.81       89.09     10.80 o
  -7  -3   2       38.63       51.22      8.45 o
  -6  -3   2      217.05      230.05     11.52 o
  -5  -3   2       73.32       48.87      8.05 o
  -4  -3   2       88.65      100.43      7.77 o
  -3  -3   2     6460.54     6083.30    137.88 o
  -2  -3   2      158.85      132.24     11.50 o
  -1  -3   2     2447.17     2263.79     53.53 o
   0  -3   2     3862.94     3713.07     65.58 o
   1  -3   2        4.32        3.83      5.75 o
   2  -3   2       32.04       42.65      5.42 o
   3  -3   2     1941.28     1847.67     36.81 o
   4  -3   2      701.39      710.65     16.58 o
   5  -3   2      120.42       94.90      5.48 o
   6  -3   2     2699.41     2687.17     53.26 o
   7  -3   2      424.87      453.77     13.04 o
   8  -3   2     1262.65     1190.77     32.86 o
   9  -3   2        1.38        4.31      6.10 o
  10  -3   2       13.48       12.50     10.06 o
  11  -3   2      702.27      674.83     23.72 o
  12  -3   2       58.55       44.02     10.49 o
  13  -3   2       69.63       76.86     14.37 o
  14  -3   2       69.56       66.67     23.96 o
  15  -3   2       43.33       75.70     19.17 o
 -14  -2   2       40.24       29.65     10.78 o
 -13  -2   2       89.45      110.49     13.47 o
 -12  -2   2       53.53       83.89     20.60 o
 -11  -2   2      223.38      225.19     22.04 o
 -10  -2   2     3902.84     3909.14     95.51 o
  -9  -2   2     1228.11     1233.37     36.57 o
  -8  -2   2      437.14      423.55     17.62 o
  -7  -2   2     1509.88     1550.41     41.67 o
  -6  -2   2     3508.12     3525.76     84.20 o
  -5  -2   2        9.52        2.87      5.99 o
  -4  -2   2       89.52       83.81     11.50 o
  -3  -2   2    14356.67    13252.03    294.05 o
  -2  -2   2     5156.56     4831.59    110.03 o
  -1  -2   2     5704.19     5295.41    100.38 o
   0  -2   2     4393.67     4077.33     77.64 o
   1  -2   2    12090.03    11437.48    186.28 o
   2  -2   2     1062.48      989.83     20.78 o
   3  -2   2     3309.52     3594.00    108.31 o
   4  -2   2     2445.70     2259.06     44.82 o
   5  -2   2      499.76      447.57     12.32 o
   6  -2   2     1620.27     1632.07     33.91 o
   7  -2   2       94.98      109.45      6.49 o
   8  -2   2      985.21     1004.68     29.47 o
   9  -2   2     1178.38     1175.46     35.94 o
  10  -2   2      305.22      320.58     15.58 o
  11  -2   2     1721.55     1858.08     70.91 o
  12  -2   2       69.10       68.26     11.50 o
  13  -2   2      121.59      104.06     12.20 o
  14  -2   2       15.81       47.91     16.29 o
  15  -2   2        9.46       11.50     15.33 o
 -15  -1   2       12.36       28.00     16.77 o
 -14  -1   2      557.88      590.29     35.46 o
 -13  -1   2       71.19       67.67     15.33 o
 -12  -1   2      337.19      348.56     19.09 o
 -11  -1   2      597.55      648.75     36.41 o
 -10  -1   2     1153.75     1192.23     35.53 o
  -9  -1   2        1.10       11.14      8.05 o
  -8  -1   2       63.76       63.77     11.02 o
  -7  -1   2        3.62       -0.96     10.54 o
  -6  -1   2      715.10      819.32     34.50 o
  -5  -1   2       99.25       81.45     10.54 o
  -4  -1   2     1971.76     1868.59     46.41 o
  -3  -1   2      395.25      386.07     13.55 o
  -2  -1   2     1597.83     1553.99     27.62 o
  -1  -1   2     1119.31     1024.18     24.07 o
   0  -1   2        0.18        3.89      2.24 o
   1  -1   2      541.91      492.11     10.37 o
   2  -1   2      836.10      844.52     16.10 o
   3  -1   2       34.05       44.31      6.43 o
   4  -1   2     2435.83     2431.08     55.55 o
   5  -1   2      933.93      951.27     21.19 o
   6  -1   2      333.78      359.51     11.07 o
   7  -1   2      289.94      276.68     10.23 o
   8  -1   2      200.24      183.79     18.21 o
   9  -1   2      264.20      256.82     21.08 o
  10  -1   2      768.45      767.57     34.50 o
  11  -1   2       23.00       32.71     11.02 o
  12  -1   2        0.12        7.04     15.81 o
  13  -1   2      156.71      170.62     18.21 o
  14  -1   2      138.91      184.95     21.08 o
 -15   0   2        8.67       22.16     20.60 o
 -14   0   2        9.31        7.35     20.12 o
 -13   0   2      263.98      281.66     17.27 o
 -12   0   2       29.66       29.98      9.58 o
 -11   0   2      131.91      122.85     11.84 o
 -10   0   2      779.11      756.93     47.91 o
  -9   0   2       12.03        2.42      6.76 o
  -8   0   2     1404.38     1445.92     39.64 o
  -7   0   2      992.80      978.92     22.56 o
  -6   0   2     1026.83     1048.45     23.35 o
  -5   0   2      169.90      175.89      8.62 o
  -4   0   2      785.87      747.24     17.33 o
  -3   0   2       16.09       32.59      5.20 o
  -2   0   2       46.43       40.46      3.65 o
  -1   0   2      105.30      105.57      4.05 o
   0   0   2     2512.53     2368.94     40.40 o
   1   0   2      299.85      293.59      7.27 o
   2   0   2   101174.66    91177.00   1467.55 o
   3   0   2        6.43        6.17      3.21 o
   4   0   2     1477.73     1268.16     23.81 o
   5   0   2      558.84      595.10     17.85 o
   6   0   2        4.57       -0.96      5.42 o
   7   0   2       34.04       37.14      5.77 o
   8   0   2       55.47       65.52      9.41 o
   9   0   2      369.31      366.06     23.00 o
  10   0   2     4858.38     4936.40    117.20 o
  11   0   2        3.20        3.02      8.13 o
  12   0   2      566.16      503.27     21.27 o
  13   0   2       25.84       45.45     10.78 o
  14   0   2       63.72      106.37     19.17 o
 -15   1   2      272.91      305.38     18.30 o
 -14   1   2        2.50       13.08     10.59 o
 -13   1   2      110.16      116.97     14.97 o
 -12   1   2        4.38       12.94     12.94 o
 -11   1   2     1872.19     1922.19     52.18 o
  -9   1   2      434.95      436.27     18.30 o
  -8   1   2      192.75      230.94     17.25 o
  -7   1   2      114.44      142.81     12.46 o
  -6   1   2      292.28      280.37      9.15 o
  -5   1   2      646.65      678.26     33.54 o
  -4   1   2      308.04      298.44      9.21 o
  -3   1   2      616.62      552.05     12.03 o
  -2   1   2      629.64      607.08     13.83 o
  -1   1   2        9.82       16.20      2.81 o
   0   1   2     1995.97     1866.36     32.34 o
   1   1   2      427.83      433.55      8.30 o
   2   1   2      549.39      510.85     13.55 o
   3   1   2        8.41       10.08      3.73 o
   4   1   2      153.87      122.54      8.44 o
   5   1   2     5270.65     5086.35     85.80 o
   6   1   2       97.93       85.03      6.64 o
   7   1   2       12.09        9.54      8.15 o
   8   1   2       31.29       37.25     11.50 o
   9   1   2      409.52      455.97     18.97 o
  10   1   2      234.15      228.48     14.46 o
  11   1   2      228.50      248.80     15.14 o
  12   1   2       99.51      116.88     15.81 o
  13   1   2      180.19      170.92     15.23 o
  14   1   2        0.99       35.46     14.37 o
 -15   2   2      120.89      130.27     15.14 o
 -14   2   2       33.72       29.03     10.49 o
 -13   2   2      217.59      205.95     13.88 o
 -12   2   2      169.72      179.66     13.88 o
 -11   2   2     1637.38     1698.13     47.77 o
 -10   2   2        4.20       15.44     10.06 o
  -9   2   2      798.09      836.48     27.08 o
  -8   2   2       80.68       88.83     10.10 o
  -7   2   2      186.39      290.36     19.17 o
  -6   2   2       36.64       40.96      4.38 o
  -5   2   2       17.03       36.27      4.72 o
  -4   2   2     1633.23     1538.25     27.85 o
  -3   2   2    38991.63    36570.14    590.43 o
  -2   2   2       36.49       39.17      3.59 o
  -1   2   2    23237.28    22085.59    357.30 o
   0   2   2       17.88       16.21      3.30 o
   1   2   2     1338.13     1301.74     20.45 o
   2   2   2      632.61      559.23     12.08 o
   3   2   2        1.21       10.54      3.57 o
   4   2   2     1108.69     1090.67     21.59 o
   5   2   2     1474.91     1554.20     29.30 o
   6   2   2       59.91       50.09      5.34 o
   7   2   2     1247.24     1192.99     35.93 o
   8   2   2       29.21       34.04     11.02 o
   9   2   2      140.12      126.05     20.12 o
  10   2   2        8.92       28.12      9.67 o
  11   2   2        3.42        4.54      7.60 o
  12   2   2       60.41       63.42     11.16 o
  13   2   2      280.48      284.16     17.58 o
 -15   3   2       10.43       27.79     10.84 o
 -14   3   2       80.08       72.38     11.16 o
 -13   3   2      752.74      810.47     29.23 o
 -12   3   2      645.94      619.44     23.99 o
 -11   3   2       90.36      124.17     11.97 o
 -10   3   2       33.29       46.26      9.41 o
  -9   3   2        0.32        0.96      8.62 o
  -8   3   2       48.15       56.20      8.29 o
  -7   3   2     1617.13     1754.90     77.62 o
  -6   3   2     2218.85     2185.63     44.07 o
  -5   3   2     1448.72     1359.79     25.65 o
  -4   3   2     9492.30     9020.56    148.27 o
  -3   3   2     1691.92     1660.46     29.71 o
  -2   3   2    16339.71    15631.21    254.03 o
  -1   3   2       68.80       81.42      5.70 o
   0   3   2     1130.99     1079.38     20.25 o
   1   3   2      179.47      213.66      5.87 o
   2   3   2     2315.35     2160.86     38.15 o
   3   3   2       90.02       85.22      5.14 o
   4   3   2    17914.35    18691.36    304.49 o
   5   3   2     1530.71     1690.67     44.95 o
   6   3   2      634.11      638.72     17.48 o
   7   3   2     2882.58     2888.29     51.76 o
   8   3   2      125.00      140.33     13.89 o
   9   3   2      961.41      933.50     49.83 o
  10   3   2       61.09       41.14      9.81 o
  11   3   2      102.67       94.31     21.56 o
  12   3   2        1.41        4.31     21.56 o
  13   3   2      159.48      196.80     15.41 o
 -15   4   2        2.80       -1.72     14.37 o
 -14   4   2        0.00       15.76      9.81 o
 -13   4   2      109.09      107.99     11.84 o
 -12   4   2     1756.34     1829.48     50.09 o
 -11   4   2       25.51       22.65      8.45 o
 -10   4   2     3022.23     2938.11     72.84 o
  -9   4   2       58.50       57.29      8.05 o
  -8   4   2      155.91      164.91     11.46 o
  -7   4   2     3289.92     3546.54     84.31 o
  -6   4   2      414.77      438.89     11.04 o
  -5   4   2       10.52        4.06      3.55 o
  -4   4   2     7892.71     7940.65    131.03 o
  -3   4   2     2480.50     2532.08     43.97 o
  -2   4   2    19443.17    19425.05    315.14 o
  -1   4   2      746.14      844.78     16.64 o
   0   4   2     7442.61     7479.09    105.68 o
   1   4   2      518.64      579.53     11.17 o
   2   4   2     1655.35     1784.67     32.48 o
   3   4   2      435.02      455.51     13.19 o
   4   4   2     2143.80     2230.21     40.24 o
   5   4   2      112.12      124.76      6.55 o
   6   4   2       67.89       69.16      5.72 o
   7   4   2      827.52      872.69     19.73 o
   8   4   2      924.48      928.13     29.14 o
   9   4   2     1584.83     1604.92     44.71 o
  10   4   2        1.34        4.79      8.85 o
  11   4   2        5.39        7.15     22.52 o
  12   4   2       11.83       13.28     21.08 o
  13   4   2        0.41       49.83     18.21 o
 -16   5   2       28.83       26.08     10.17 o
 -15   5   2       29.75       20.15     15.33 o
 -14   5   2        0.33        1.92      9.86 o
 -13   5   2       16.03       23.25     13.42 o
 -12   5   2      264.41      301.92     24.91 o
 -11   5   2       84.99       97.35     21.08 o
 -10   5   2     1332.76     1324.43     37.93 o
  -9   5   2        8.86       14.04     18.21 o
  -8   5   2      946.79      980.85     38.07 o
  -7   5   2       21.78       19.66      5.28 o
  -6   5   2     1995.43     1978.12     36.09 o
  -5   5   2     1293.39     1415.25     26.91 o
  -4   5   2     1999.13     1988.19     35.72 o
  -3   5   2     1369.53     1390.56     25.91 o
  -2   5   2     2610.92     2451.79     42.70 o
  -1   5   2      411.88      422.07     10.20 o
   0   5   2     2294.40     2337.96     35.38 o
   1   5   2      599.26      611.98     11.88 o
   2   5   2     1160.18     1162.90     22.80 o
   3   5   2     1502.92     1497.30     28.39 o
   4   5   2     1516.95     1480.22     28.60 o
   5   5   2      853.71      961.76     20.43 o
   6   5   2      289.49      268.68      9.98 o
   7   5   2      992.83      998.25     21.76 o
   8   5   2       10.70       18.93     12.46 o
   9   5   2        5.78        9.58      8.13 o
  10   5   2        6.30       30.90     11.50 o
  11   5   2        2.77       18.05     14.37 o
  12   5   2      395.04      435.05     21.34 o
 -16   6   2      304.43      320.77     45.04 o
 -15   6   2       39.37       54.67      9.86 o
 -14   6   2      171.49      217.89     26.57 o
 -13   6   2      328.29      315.86     21.08 o
 -12   6   2       25.06       42.97     10.10 o
 -11   6   2      371.85      350.73     23.00 o
 -10   6   2      203.62      176.39     10.10 o
  -9   6   2      396.19      385.10     13.43 o
  -8   6   2      451.29      492.48     15.12 o
  -7   6   2    10420.46    10607.37    201.21 o
  -6   6   2     3594.92     3670.63     63.50 o
  -5   6   2     3274.10     3382.13     64.85 o
  -4   6   2     7030.69     7354.03    128.16 o
  -3   6   2      485.01      542.33     12.45 o
  -2   6   2      592.21      607.24     13.22 o
  -1   6   2     1050.73     1039.36     20.43 o
   0   6   2      139.93      141.56      5.26 o
   1   6   2       63.96       54.76      4.18 o
   2   6   2       55.96       36.35      4.41 o
   3   6   2      793.03      866.99     18.70 o
   4   6   2      289.39      284.10      9.41 o
   5   6   2       32.61       35.45      5.47 o
   6   6   2      867.91      868.96     19.84 o
   7   6   2      191.80      171.45      8.60 o
   8   6   2      158.03      154.28     16.29 o
   9   6   2       44.74       42.32     10.36 o
  10   6   2        7.20       -0.96      8.29 o
  11   6   2        1.53        8.76     10.54 o
 -15   7   2      134.00      104.07     13.24 o
 -14   7   2      181.59      156.37     16.67 o
 -13   7   2       34.73       30.16      7.55 o
 -12   7   2       52.05       59.62      8.26 o
 -11   7   2      706.76      676.24     22.43 o
 -10   7   2        6.23        8.66      5.28 o
  -9   7   2        2.29       14.65      9.33 o
  -8   7   2       28.15       25.70      5.84 o
  -7   7   2      110.57      113.51     13.43 o
  -6   7   2      327.66      347.62     11.68 o
  -5   7   2      528.45      566.56     13.53 o
  -4   7   2       59.93       65.60      8.25 o
  -3   7   2     3207.70     3150.60     54.76 o
  -2   7   2        4.65       12.41      3.61 o
  -1   7   2       26.70       42.88      3.96 o
   0   7   2      208.36      190.34      6.34 o
   1   7   2      270.75      266.72      8.90 o
   2   7   2       15.63       18.80      4.08 o
   3   7   2      594.05      577.74     14.41 o
   4   7   2     1654.59     1698.34     32.71 o
   5   7   2      246.72      237.29      9.66 o
   6   7   2       96.26       85.50      8.41 o
   7   7   2      154.59      159.31     12.41 o
   8   7   2        1.31       15.95      8.45 o
   9   7   2       11.80       31.08     11.50 o
  10   7   2       53.25       71.34     23.48 o
  11   7   2      219.91      215.78     16.22 o
 -15   8   2       19.18       16.86     13.87 o
 -14   8   2      313.40      297.69     13.97 o
 -13   8   2        6.05       14.48      7.28 o
 -12   8   2      493.45      466.06     16.74 o
 -11   8   2       15.10       11.61      7.48 o
 -10   8   2        0.79       18.57      6.20 o
  -9   8   2      300.86      299.26     25.82 o
  -8   8   2        9.59       11.90      5.64 o
  -7   8   2      119.43      120.35      8.98 o
  -6   8   2     1023.48     1083.00     22.30 o
  -5   8   2      132.87      126.96      6.33 o
  -4   8   2     2426.74     2542.61     53.52 o
  -3   8   2     1742.58     1839.86     40.51 o
  -2   8   2     1257.61     1387.92     31.84 o
  -1   8   2      319.12      331.61      9.89 o
   0   8   2      513.90      540.26     11.53 o
   1   8   2      273.74      286.57      8.03 o
   2   8   2      535.63      581.47     15.49 o
   3   8   2      823.38      850.06     19.25 o
   4   8   2     1802.80     1828.04     35.30 o
   5   8   2        8.18        6.76     10.85 o
   6   8   2      555.63      558.60     20.97 o
   7   8   2      118.48      114.04     11.88 o
   8   8   2     1034.69     1060.88     33.18 o
   9   8   2      261.63      231.58     15.66 o
  10   8   2       69.04       48.56     33.54 o
 -15   9   2       80.60       73.27     14.37 o
 -14   9   2       12.13       24.44      9.49 o
 -13   9   2      357.24      353.86     18.26 o
 -12   9   2      500.02      460.93     28.75 o
 -11   9   2       62.96       66.08     12.46 o
 -10   9   2       17.24       25.91      8.05 o
  -9   9   2       52.02       48.97      8.81 o
  -8   9   2       33.18       24.37      7.77 o
  -7   9   2        5.98        9.04      7.19 o
  -6   9   2     1384.19     1411.53     60.37 o
  -5   9   2      212.06      198.44     12.20 o
  -4   9   2      203.41      214.91     10.29 o
  -3   9   2     1259.88     1332.14     31.29 o
  -2   9   2        0.01        7.81      5.60 o
  -1   9   2     1009.32     1034.76     21.38 o
   0   9   2      606.86      613.51     14.67 o
   1   9   2      986.39     1023.05     26.97 o
   2   9   2       95.39       96.65      8.07 o
   3   9   2        9.61       -0.18      8.50 o
   4   9   2       22.72       45.07     10.16 o
   5   9   2      203.05      160.03     21.08 o
   6   9   2        4.74       15.33     11.50 o
   7   9   2      557.68      568.25     35.46 o
   8   9   2       10.90        4.79     11.50 o
   9   9   2      113.54       94.87     16.29 o
 -15  10   2      249.65      218.51     26.83 o
 -14  10   2        5.93       25.39     10.16 o
 -13  10   2        5.07        2.34      8.45 o
 -12  10   2      365.21      402.33     38.33 o
 -11  10   2       12.34       26.77     10.54 o
 -10  10   2       48.38       57.70      9.13 o
  -9  10   2      148.97      113.08     17.25 o
  -8  10   2      160.01      121.88     11.46 o
  -7  10   2     2649.33     2771.31    108.28 o
  -6  10   2      460.37      482.97     26.83 o
  -5  10   2     1531.50     1667.15     46.52 o
  -4  10   2     1312.34     1303.41     31.29 o
  -3  10   2       71.90       77.92      8.66 o
  -2  10   2       15.57       10.44      4.80 o
  -1  10   2     1912.44     2057.98     37.34 o
   0  10   2     1733.20     1802.38     43.79 o
   1  10   2      685.76      749.61     42.64 o
   2  10   2       19.87       26.90      9.13 o
   3  10   2        0.98       29.13     22.04 o
   4  10   2      856.39      863.40     41.21 o
   5  10   2      548.59      575.92     35.46 o
   6  10   2       82.46      101.58     17.25 o
   7  10   2       74.32      124.57     21.08 o
   8  10   2       12.97       19.17     13.42 o
 -14  11   2       71.63      103.02     14.23 o
 -13  11   2        5.83       -2.87     13.42 o
 -12  11   2      288.93      227.11     22.04 o
 -11  11   2        0.40        3.69      8.73 o
 -10  11   2       14.77       28.27      8.81 o
  -9  11   2      204.50      201.88     17.25 o
  -8  11   2      122.10      122.66     18.21 o
  -7  11   2      142.84      132.60     11.16 o
  -6  11   2       12.56       19.37      8.05 o
  -5  11   2      587.12      595.52     22.63 o
  -4  11   2        0.00       11.50     10.06 o
  -3  11   2     2723.75     2899.29     62.89 o
  -2  11   2      124.77      135.41      8.66 o
  -1  11   2        0.50       18.54      9.41 o
   0  11   2      557.27      532.68     18.77 o
   1  11   2      150.45      162.90     13.42 o
   2  11   2      335.51      391.93     24.91 o
   3  11   2       98.27      164.82     23.00 o
   4  11   2       17.91       38.33     14.37 o
   5  11   2       13.09      -14.37     16.29 o
   6  11   2      261.09      237.65     22.04 o
   7  11   2      277.36      188.78     23.00 o
   8  11   2       76.21       35.46     14.37 o
 -14  12   2       72.28       63.63     14.37 o
 -13  12   2        6.56       30.93     18.21 o
 -12  12   2        5.06       -2.02     13.89 o
 -11  12   2       25.38       50.85     13.89 o
 -10  12   2        9.23       19.09      8.45 o
  -9  12   2       20.21       39.48      9.90 o
  -8  12   2     1273.47     1301.11     40.11 o
  -7  12   2        0.19       -7.45      7.45 o
  -6  12   2      307.97      289.03     35.94 o
  -5  12   2      326.40      305.21     16.26 o
  -4  12   2        6.46       16.67     24.91 o
  -3  12   2        7.44       10.85      5.48 o
  -2  12   2       93.29       85.41     12.45 o
  -1  12   2       62.27       55.68      7.77 o
   0  12   2       29.86       14.85      9.10 o
   1  12   2       72.33       52.70     13.42 o
   2  12   2      388.46      339.23     23.96 o
   4  12   2      740.48      732.12     38.33 o
   5  12   2      854.54      919.94     48.87 o
   6  12   2      170.44      157.16     21.08 o
 -13  13   2       13.26       41.69     44.56 o
 -12  13   2      109.90       89.63     23.96 o
 -11  13   2      338.73      352.65     22.52 o
 -10  13   2       52.32       44.60     10.49 o
  -9  13   2      383.64      416.31     19.98 o
  -8  13   2        6.00        4.75      8.50 o
  -7  13   2       10.10       18.69      8.13 o
  -6  13   2       77.85       84.21     11.28 o
  -5  13   2      228.42      183.78     13.50 o
  -4  13   2      187.61      185.16     10.42 o
  -3  13   2     1557.78     1656.85     69.95 o
  -2  13   2        5.24        3.62      7.77 o
  -1  13   2        0.06       -4.98     16.77 o
   0  13   2      149.53      160.97     22.52 o
   1  13   2       90.79       82.41     15.33 o
   2  13   2      108.24       63.25     14.37 o
   3  13   2      118.98       71.87     14.37 o
   4  13   2      159.33      130.32     17.25 o
   5  13   2       59.99       43.12     22.04 o
 -13  14   2      145.25      135.12     21.08 o
 -12  14   2      137.14      138.54     29.23 o
 -11  14   2       22.19       36.89     10.16 o
 -10  14   2       32.92       49.20     11.04 o
  -9  14   2       76.47       56.65     22.52 o
  -8  14   2       72.44       71.42     11.16 o
  -7  14   2       21.26       40.20      9.90 o
  -6  14   2        0.96        9.14      8.05 o
  -5  14   2       31.63       57.28      9.81 o
  -4  14   2       62.14       60.18     11.34 o
  -3  14   2        1.78       10.21      7.77 o
  -2  14   2      362.01      353.43     16.22 o
  -1  14   2       56.41       79.46     15.81 o
   0  14   2        0.21      -12.46     13.42 o
   1  14   2       20.61       69.95     17.25 o
   2  14   2      355.33      356.48     29.71 o
   3  14   2      165.90      171.53     19.17 o
   4  14   2      101.63       90.08     17.25 o
 -12  15   2       21.49       16.29     14.37 o
 -11  15   2       23.83       24.44     11.02 o
 -10  15   2        1.65        3.07     20.12 o
  -9  15   2      585.32      628.58     25.64 o
  -8  15   2      645.08      662.25     32.58 o
  -7  15   2       11.44       24.99     11.02 o
  -6  15   2      148.22      146.17     14.04 o
  -5  15   2      870.62      802.15     26.19 o
  -4  15   2      110.18      122.20     12.20 o
  -3  15   2       37.58       39.87     14.85 o
  -2  15   2        3.52        8.35      9.41 o
  -1  15   2      158.60      176.93     13.20 o
   0  15   2       89.15       86.24     15.33 o
   1  15   2        5.16       39.29     15.33 o
   2  15   2      205.08      178.24     27.79 o
 -10  16   2       11.79       42.57     14.37 o
  -9  16   2      526.58      546.62     25.35 o
  -8  16   2      120.25      140.09     18.69 o
  -7  16   2      124.43      138.80     13.78 o
  -6  16   2      330.55      318.27     21.08 o
  -5  16   2      271.52      261.47     24.44 o
  -4  16   2       27.64       33.63     10.54 o
  -3  16   2       34.52       35.79     23.48 o
  -2  16   2       96.95       91.04     12.66 o
  -1  16   2      122.83      130.32     23.00 o
   0  16   2        0.83       15.33     14.37 o
  -7  17   2        0.43       -4.57     17.25 o
  -6  17   2        0.17       28.04     16.29 o
  -5  17   2      321.48      327.91     37.37 o
  -4  17   2      138.56      130.15     15.81 o
  -3  17   2       13.33       24.08     21.56 o
   2 -18   3        5.03       14.37     14.37 o
   3 -18   3      270.34      301.37     30.66 o
   4 -18   3      135.88      120.74     20.12 o
   5 -18   3      365.48      349.78     31.62 o
   6 -18   3        5.65       19.43     20.60 o
   7 -18   3        3.68        8.92     14.85 o
  -1 -17   3        1.21       25.87     16.29 o
   0 -17   3       65.55       50.79     14.37 o
   1 -17   3      147.32      155.24     21.08 o
   3 -17   3       18.24       36.02     20.12 o
   4 -17   3        5.13       29.37     10.49 o
   5 -17   3       71.88       38.28      8.45 o
   6 -17   3        0.08       14.41      8.05 o
   7 -17   3        1.49        8.97     15.33 o
   8 -17   3       10.16       32.69      8.98 o
   9 -17   3      204.85      205.07     22.04 o
  10 -17   3      235.96      234.78     24.91 o
  -3 -16   3       91.95       72.83     16.29 o
  -2 -16   3       54.59       55.58     16.29 o
  -1 -16   3       33.12       74.74     20.12 o
   0 -16   3        0.85       17.25     12.46 o
   1 -16   3      245.18      213.69     19.17 o
   2 -16   3       70.63       86.21     15.33 o
   3 -16   3      519.12      539.51     29.71 o
   4 -16   3      349.51      296.59     23.00 o
   5 -16   3      153.70      140.26     11.16 o
   6 -16   3       15.15       34.07      9.81 o
   7 -16   3       18.60       37.51     18.69 o
   8 -16   3      881.52      852.86     41.21 o
   9 -16   3      137.03      144.13     13.20 o
  10 -16   3        2.88       10.08     10.10 o
  11 -16   3        1.35        7.67     14.37 o
  -4 -15   3       19.29        5.75     18.21 o
  -3 -15   3       19.90       38.33     14.37 o
  -2 -15   3       15.11       18.21     13.42 o
  -1 -15   3        0.33       32.58     18.21 o
   0 -15   3        0.72       19.17     13.42 o
   1 -15   3      319.88      264.48     22.04 o
   2 -15   3      466.28      494.90     19.23 o
   3 -15   3      791.85      813.57     35.46 o
   4 -15   3       58.99       54.02     19.17 o
   5 -15   3       51.18       45.27     16.77 o
   6 -15   3       81.05       82.58      8.98 o
   7 -15   3      372.18      440.80     26.83 o
   8 -15   3        0.31        4.83      8.45 o
   9 -15   3      157.33      142.16     13.88 o
  10 -15   3       10.18       30.01     27.31 o
  11 -15   3        1.70       -4.79      8.45 o
  12 -15   3      246.51      201.75     15.81 o
  -6 -14   3        1.93       16.29     14.37 o
  -5 -14   3       81.18       73.79     16.29 o
  -4 -14   3      179.90      188.78     26.83 o
  -3 -14   3       11.50       29.71     13.42 o
  -2 -14   3      140.71      145.66     16.29 o
  -1 -14   3       78.77       67.08     13.42 o
   0 -14   3       68.26       67.08     15.33 o
   1 -14   3       52.37       47.91     15.33 o
   2 -14   3       47.15       25.77      8.98 o
   3 -14   3      726.19      673.84     21.95 o
   4 -14   3      102.39      106.43     14.37 o
   5 -14   3       16.46       15.81      6.78 o
   6 -14   3        0.36        3.51      7.09 o
   7 -14   3      414.13      423.48     19.30 o
   8 -14   3        1.59       16.81      8.73 o
   9 -14   3        7.58       15.72     16.77 o
  10 -14   3      323.88      293.48     21.08 o
  11 -14   3       23.61       49.48     13.89 o
  12 -14   3       81.21       60.37     10.49 o
  13 -14   3       11.03       26.83     14.37 o
  -6 -13   3      140.66       78.58     15.33 o
  -5 -13   3       71.92       65.16     14.37 o
  -4 -13   3      175.70      194.53     24.91 o
  -3 -13   3       55.30       30.66     13.42 o
  -2 -13   3      464.04      453.26     26.83 o
  -1 -13   3       46.07       60.37     12.46 o
   0 -13   3      189.38      180.15     17.25 o
   1 -13   3       73.66       65.16      9.13 o
   2 -13   3     1044.96     1006.19     29.33 o
   3 -13   3     1944.86     2023.07     53.18 o
   4 -13   3       30.63       53.39      9.41 o
   5 -13   3       13.03       16.41      9.06 o
   6 -13   3       82.04       83.29      9.81 o
   7 -13   3      109.81      103.81     21.08 o
   8 -13   3       27.45       23.56     17.25 o
   9 -13   3      235.90      273.45     15.23 o
  10 -13   3        4.06       21.61     11.50 o
  11 -13   3      106.38       71.17     16.77 o
  12 -13   3       90.14      106.37     16.29 o
  -8 -12   3      151.67      123.79     20.60 o
  -7 -12   3        7.86       17.97     11.50 o
  -6 -12   3       12.14       -2.92     11.98 o
  -5 -12   3       22.29       44.90     12.94 o
  -4 -12   3      108.35      137.52     23.96 o
  -3 -12   3       90.18       86.02     15.81 o
  -2 -12   3      274.51      246.87     13.78 o
  -1 -12   3      106.35      117.18     13.89 o
   0 -12   3      206.01      221.32     12.14 o
   1 -12   3       32.33       49.07     16.99 o
   2 -12   3       30.73       29.12      5.96 o
   3 -12   3      561.23      573.11     15.41 o
   4 -12   3       34.75       43.99      5.14 o
   5 -12   3      339.77      331.93     12.24 o
   6 -12   3      987.38      944.61     29.71 o
   7 -12   3      336.71      306.89     21.40 o
   8 -12   3      749.43      737.13     20.84 o
   9 -12   3      369.38      317.10     14.86 o
  10 -12   3      315.73      285.39     14.86 o
  11 -12   3       20.90       21.83      7.77 o
  12 -12   3      282.00      245.08     15.41 o
  13 -12   3       26.45       31.62     13.42 o
  14 -12   3       17.05       19.17     15.33 o
  -9 -11   3       11.29       32.14     35.94 o
  -8 -11   3      158.05      133.90     14.18 o
  -7 -11   3       75.69       93.88     11.84 o
  -6 -11   3        0.02       11.98      8.15 o
  -5 -11   3       98.58       97.66     11.50 o
  -4 -11   3      424.84      430.83     31.62 o
  -3 -11   3       18.14        9.08     14.85 o
  -2 -11   3        9.86       37.09      8.45 o
  -1 -11   3        2.63        5.40      6.71 o
   0 -11   3      398.76      420.93     16.59 o
   1 -11   3     2022.91     2139.07     42.32 o
   2 -11   3      362.27      388.73     12.10 o
   3 -11   3      154.37      177.55      7.64 o
   4 -11   3      778.92      752.26     38.18 o
   5 -11   3        2.28        3.39      6.88 o
   6 -11   3      353.50      345.76     12.66 o
   7 -11   3      181.29      180.73     11.16 o
   8 -11   3       36.48       31.49     12.46 o
   9 -11   3        0.85        1.92      6.10 o
  10 -11   3        3.90        6.98      8.15 o
  11 -11   3        7.41       -7.36      7.36 o
  12 -11   3      400.47      389.15     18.30 o
  13 -11   3      871.07      889.27     42.16 o
 -10 -10   3       75.66       56.69     32.58 o
  -9 -10   3      536.73      533.95     24.67 o
  -8 -10   3      494.51      554.25     23.04 o
  -7 -10   3      280.49      311.17     16.26 o
  -6 -10   3        2.40       -8.13      8.13 o
  -5 -10   3       97.06       73.13      9.90 o
  -4 -10   3       73.15      104.73     11.97 o
  -3 -10   3        4.08       15.06     15.81 o
  -2 -10   3        0.84        0.96      6.71 o
  -1 -10   3      399.27      391.93     22.04 o
   0 -10   3      548.79      572.05     19.62 o
   1 -10   3       42.58       33.08      4.94 o
   2 -10   3     2269.52     2384.97     40.77 o
   3 -10   3      247.09      252.79     12.72 o
   4 -10   3      754.61      771.97     19.90 o
   5 -10   3     2208.17     2144.79     53.87 o
   6 -10   3      242.31      203.90     11.46 o
   7 -10   3       39.48       30.38      7.36 o
   8 -10   3        0.31       -6.71      7.67 o
   9 -10   3      198.17      198.22     12.20 o
  10 -10   3       76.04       81.93     16.77 o
  11 -10   3       12.25       14.12      7.77 o
  12 -10   3        0.18       -2.46      7.77 o
  13 -10   3       84.64       71.87     14.37 o
  14 -10   3        7.14        2.87     12.46 o
  15 -10   3      205.26      231.90     23.96 o
 -11  -9   3        4.19       -8.81      8.81 o
 -10  -9   3       28.78       -8.13      8.13 o
  -9  -9   3       10.01       29.65     11.32 o
  -8  -9   3      314.61      293.41     16.26 o
  -7  -9   3      887.02      856.69     40.25 o
  -5  -9   3        0.52       -4.62      8.62 o
  -4  -9   3      108.76       98.65     14.85 o
  -3  -9   3     1557.70     1555.78     41.64 o
  -2  -9   3      311.39      314.73     16.77 o
  -1  -9   3     1263.12     1253.41     48.87 o
   0  -9   3        0.32        9.70      3.89 o
   1  -9   3      137.05      142.52      6.10 o
   2  -9   3     2192.29     2278.47     38.74 o
   3  -9   3     5306.32     5534.00    107.08 o
   4  -9   3      483.08      439.09     20.12 o
   5  -9   3      321.90      259.98     12.14 o
   6  -9   3     1499.49     1505.49     39.91 o
   7  -9   3     1265.64     1296.56     35.57 o
   8  -9   3       11.03        4.93      6.90 o
   9  -9   3      330.31      362.99     15.54 o
  10  -9   3       36.42       40.69      8.45 o
  11  -9   3        0.00       15.33      8.62 o
  12  -9   3       57.10       44.27      9.49 o
  13  -9   3       76.02       88.16     17.25 o
  14  -9   3      511.26      554.84     32.58 o
  15  -9   3       12.51       46.96     16.29 o
 -11  -8   3       61.91       63.12     11.16 o
 -10  -8   3      116.44       96.26     24.44 o
  -9  -8   3      407.33      402.75     24.44 o
  -8  -8   3        0.01       -2.43      8.73 o
  -7  -8   3      114.75      110.94     17.25 o
  -6  -8   3      172.48      162.06     12.14 o
  -5  -8   3      293.86      278.64     17.73 o
  -4  -8   3     4889.15     5035.56    117.99 o
  -3  -8   3       88.07      125.36     18.21 o
  -2  -8   3       61.05       47.94      7.09 o
  -1  -8   3      537.17      578.61     15.30 o
   0  -8   3      174.35      226.28      8.47 o
   1  -8   3    10107.28    10144.10    157.49 o
   2  -8   3     2093.00     2185.88     37.88 o
   3  -8   3      962.96      912.75     25.75 o
   4  -8   3      103.85      100.65      8.13 o
   5  -8   3       35.16       31.15      6.10 o
   6  -8   3     3944.56     3977.08    140.87 o
   7  -8   3     3018.50     3184.45     81.93 o
   8  -8   3       14.20       22.31      6.90 o
   9  -8   3      123.88      111.98     25.39 o
  10  -8   3      987.24      998.07     30.47 o
  11  -8   3      964.22      915.51     29.11 o
  12  -8   3      803.73      799.20     38.33 o
  13  -8   3        1.80        0.00     12.46 o
  14  -8   3        1.06      -11.50     13.42 o
  15  -8   3      130.64      139.91     20.12 o
 -12  -7   3       38.95       73.38     15.33 o
 -11  -7   3      179.49      166.09     16.77 o
 -10  -7   3     1084.11     1058.53     34.54 o
  -9  -7   3      769.40      764.70     37.37 o
  -8  -7   3     1759.14     1699.50     47.43 o
  -7  -7   3      127.36      135.59     11.16 o
  -6  -7   3       30.59       36.88      8.29 o
  -5  -7   3      327.68      374.99     16.22 o
  -4  -7   3       15.07       22.04      6.78 o
  -3  -7   3      200.44      177.33     10.16 o
  -2  -7   3      157.40      160.03     13.42 o
  -1  -7   3     2350.01     2531.86     50.79 o
   0  -7   3     1464.16     1457.58     25.77 o
   1  -7   3      681.60      719.35     14.48 o
   2  -7   3     3208.93     3272.40     59.57 o
   3  -7   3     2487.08     2602.51     62.29 o
   4  -7   3     1442.05     1431.75     36.92 o
   5  -7   3      149.79      137.78      8.45 o
   6  -7   3      698.56      682.06     20.97 o
   7  -7   3      465.30      457.10     18.52 o
   8  -7   3      691.37      685.87     25.87 o
   9  -7   3      369.88      349.77     22.04 o
  10  -7   3      330.42      326.15     19.17 o
  11  -7   3       26.36       23.96      9.58 o
  12  -7   3       28.19       29.71      9.20 o
  13  -7   3       52.39       57.50     14.37 o
  14  -7   3      255.86      237.65     22.04 o
  15  -7   3      183.24      195.49     22.04 o
 -12  -6   3       30.07       23.48      9.49 o
 -11  -6   3       24.86       28.15     10.59 o
 -10  -6   3     1066.15     1080.83     34.89 o
  -9  -6   3     1263.15     1305.16     54.62 o
  -8  -6   3      442.08      450.39     26.83 o
  -7  -6   3      910.87      926.06     29.47 o
  -6  -6   3      562.08      570.36     36.89 o
  -5  -6   3      199.39      202.91     12.52 o
  -4  -6   3       66.48       94.77     13.42 o
  -3  -6   3      618.51      636.29     20.33 o
  -2  -6   3      901.07      838.03     24.37 o
  -1  -6   3     6013.46     6222.19    118.71 o
   0  -6   3      794.26      756.01     14.88 o
   1  -6   3      335.89      344.53      9.70 o
   2  -6   3      363.19      372.68     17.25 o
   3  -6   3     1365.95     1341.38     36.89 o
   4  -6   3      157.94      155.54      9.13 o
   5  -6   3     1073.43     1022.54     40.73 o
   6  -6   3     2129.18     2298.11     61.84 o
   7  -6   3       17.57        8.99      4.88 o
   8  -6   3      687.09      681.13     21.95 o
   9  -6   3      975.48      968.41     29.11 o
  10  -6   3       65.98       57.61      8.45 o
  11  -6   3       89.28       69.10      9.13 o
  12  -6   3        2.35       26.83     12.94 o
  13  -6   3      364.08      313.35     25.87 o
  14  -6   3        0.09       22.04     13.42 o
 -13  -5   3      302.28      326.63     19.62 o
 -12  -5   3        0.03       -6.28      9.13 o
 -11  -5   3      149.76      105.28     28.75 o
 -10  -5   3      743.08      709.09     27.39 o
  -9  -5   3       60.96       80.50     10.84 o
  -8  -5   3       84.44       87.89     11.16 o
  -7  -5   3      193.78      208.09     13.10 o
  -6  -5   3      169.34      166.74     16.29 o
  -5  -5   3     1006.53     1067.98     30.83 o
  -4  -5   3        0.44       -4.79      8.62 o
  -3  -5   3        0.29        3.32      5.05 o
  -2  -5   3       29.28       28.75      5.73 o
  -1  -5   3      480.79      544.64     17.27 o
   0  -5   3     1704.15     1762.26     43.35 o
   1  -5   3     2669.95     2811.18     50.98 o
   2  -5   3       75.60       82.41      9.58 o
   3  -5   3      262.64      262.32     10.49 o
   4  -5   3        0.01       -0.64      3.92 o
   5  -5   3        7.55       13.37      4.22 o
   6  -5   3       91.65       78.20      5.70 o
   7  -5   3       25.84       16.70      4.59 o
   8  -5   3      792.91      754.03     23.69 o
   9  -5   3      442.66      426.16     16.90 o
  10  -5   3     2638.37     2589.02     65.36 o
  11  -5   3     1676.63     1672.26     55.58 o
  12  -5   3       95.43       82.22     11.88 o
  13  -5   3      718.87      701.45     37.37 o
  14  -5   3        0.37       12.46     14.37 o
  15  -5   3       41.96      101.58     19.17 o
 -13  -4   3       13.82       28.42      9.81 o
 -12  -4   3      126.73      165.45     13.88 o
 -11  -4   3       57.29       61.29     13.89 o
 -10  -4   3      948.63      925.25     30.47 o
  -9  -4   3      300.52      278.54     15.83 o
  -8  -4   3        6.37        3.15      6.90 o
  -7  -4   3        0.66        1.51      6.90 o
  -6  -4   3      114.07      138.43     10.78 o
  -5  -4   3     2218.28     2264.66     64.20 o
  -4  -4   3      257.37      274.58     12.20 o
  -3  -4   3        8.59        9.32      3.59 o
  -2  -4   3     6840.13     6698.51    151.39 o
  -1  -4   3      347.84      363.83     15.33 o
   0  -4   3     6392.88     6452.81    183.99 o
   1  -4   3    37260.92    35978.39    609.74 o
   2  -4   3      371.50      298.41     10.78 o
   3  -4   3    17032.59    16307.50    299.85 o
   4  -4   3      124.87      115.29     13.42 o
   5  -4   3     8300.85     8467.93    160.30 o
   6  -4   3      636.67      701.43     30.27 o
   7  -4   3     1099.86     1083.15     38.78 o
   8  -4   3      194.39      186.74     11.16 o
   9  -4   3       59.09       57.98     11.50 o
  10  -4   3       20.19       37.67     23.48 o
  11  -4   3     3933.33     3862.72    120.74 o
  12  -4   3      281.78      275.44     15.91 o
  13  -4   3       34.18       70.91     15.33 o
  14  -4   3        8.81       32.58     14.37 o
  15  -4   3       73.13       65.16     17.25 o
 -14  -3   3      234.89      266.23     19.30 o
 -13  -3   3       72.78       66.32     11.73 o
 -12  -3   3      290.96      316.21     29.23 o
 -11  -3   3      298.14      277.79     16.94 o
 -10  -3   3     2137.14     2122.74     56.91 o
  -9  -3   3      229.01      207.94     20.12 o
  -8  -3   3      101.10       75.04     10.49 o
  -7  -3   3        0.00       -5.99      5.99 o
  -6  -3   3       68.44       57.17     13.42 o
  -5  -3   3     4340.27     4473.50    141.82 o
  -4  -3   3     1468.97     1429.01     37.25 o
  -3  -3   3       68.93       91.23      6.28 o
  -2  -3   3     5047.58     4673.07     89.72 o
  -1  -3   3     2557.99     2401.79     47.48 o
   0  -3   3     1540.39     1435.13     29.63 o
   1  -3   3     4750.50     4528.79     64.69 o
   2  -3   3      899.01      854.71     16.51 o
   3  -3   3      635.75      613.23     14.70 o
   4  -3   3     1498.94     1514.20     31.31 o
   5  -3   3      600.77      582.99     14.87 o
   6  -3   3      760.08      815.79     19.35 o
   7  -3   3       35.89       24.33      5.14 o
   8  -3   3       77.03       65.73      8.13 o
   9  -3   3      138.62      131.50     11.50 o
  10  -3   3       64.20       67.83      9.49 o
  11  -3   3     2138.61     2224.14     80.49 o
  12  -3   3       11.90        1.69      8.45 o
  14  -3   3      757.50      768.53     42.16 o
  15  -3   3        2.86       20.12     14.37 o
 -14  -2   3       10.86       -8.15      8.81 o
 -13  -2   3      330.17      386.27     39.77 o
 -12  -2   3       56.89       42.80     11.04 o
 -11  -2   3        4.94        4.31      7.45 o
 -10  -2   3       74.78       77.40     14.85 o
  -9  -2   3      920.10      921.75     29.47 o
  -8  -2   3      137.88      153.07     22.52 o
  -7  -2   3     1068.93     1109.84     31.83 o
  -6  -2   3     4585.36     5117.69    118.85 o
  -5  -2   3     4470.39     4376.88    101.90 o
  -4  -2   3    10446.26    10137.26    226.85 o
  -3  -2   3    10073.44    10086.28    189.76 o
  -2  -2   3    21465.17    19920.60    370.46 o
  -1  -2   3     1462.38     1338.16     24.25 o
   0  -2   3      406.40      385.30      8.94 o
   1  -2   3        0.69        3.55      2.18 o
   2  -2   3     9275.61     8665.02    141.95 o
   3  -2   3       33.55       37.29      3.58 o
   4  -2   3     3668.05     3797.56     64.39 o
   5  -2   3      645.03      731.59     17.51 o
   6  -2   3     5005.17     5174.91     98.37 o
   7  -2   3      138.88      130.66      7.32 o
   8  -2   3       29.60       33.07     16.29 o
   9  -2   3       60.41       75.14     15.33 o
  10  -2   3     1391.34     1524.96     64.68 o
  11  -2   3       80.03      102.06     19.64 o
  12  -2   3      377.49      383.74     35.46 o
  13  -2   3       11.16       32.58     15.33 o
  14  -2   3       47.58       53.66     15.33 o
 -15  -1   3      262.43      286.79     19.30 o
 -14  -1   3      320.17      326.67     48.87 o
 -13  -1   3        0.93        5.59      8.05 o
 -12  -1   3        3.21       -5.86      9.10 o
 -11  -1   3       42.87       25.42     10.99 o
 -10  -1   3      956.68      975.98     37.85 o
  -9  -1   3       96.37       85.29     10.16 o
  -8  -1   3      606.65      588.71     21.34 o
  -7  -1   3      149.03      182.87     10.65 o
  -6  -1   3        5.57        8.33      4.67 o
  -5  -1   3      224.57      290.73     10.00 o
  -4  -1   3     3075.78     2999.79     51.57 o
  -3  -1   3      773.86      773.54     16.74 o
  -2  -1   3     7483.67     7491.27    123.25 o
  -1  -1   3     7958.51     7711.10    126.50 o
   0  -1   3     1174.96     1088.48     19.99 o
   1  -1   3      398.42      407.48     11.24 o
   2  -1   3     1646.49     1618.81     31.67 o
   3  -1   3      330.27      332.50      8.82 o
   4  -1   3     1068.94     1033.06     20.10 o
   5  -1   3     7590.61     7886.79    130.55 o
   6  -1   3       30.84       32.53      7.67 o
   7  -1   3        2.66       12.31      5.21 o
   8  -1   3       79.07       71.39      9.67 o
   9  -1   3      187.18      193.95     13.20 o
  10  -1   3     1938.15     1933.31     51.07 o
  11  -1   3       11.64       15.29     12.94 o
  12  -1   3      820.44      848.90     29.11 o
  13  -1   3        2.66        7.67     11.50 o
  14  -1   3        0.00      -13.42     13.42 o
 -15   0   3      733.34      818.41     57.50 o
 -14   0   3        2.15       17.25     16.77 o
 -13   0   3        0.40        6.71      8.81 o
 -12   0   3       32.11       28.93     10.49 o
 -11   0   3      751.34      741.70     36.41 o
 -10   0   3      529.71      544.24     21.56 o
  -9   0   3      821.02      856.69     39.29 o
  -8   0   3     1104.91     1120.22     46.96 o
  -7   0   3     1596.96     1695.09     35.95 o
  -6   0   3       64.61       89.96      6.45 o
  -5   0   3    14353.41    14503.31    241.80 o
  -4   0   3     1120.14     1094.27     21.14 o
  -3   0   3     1369.58     1464.53     27.06 o
  -2   0   3     1280.37     1203.69     22.68 o
  -1   0   3    67212.18    63760.51   1026.98 o
   0   0   3       45.00       45.56      3.53 o
   1   0   3      700.92      560.09     11.75 o
   2   0   3      205.74      221.75      6.89 o
   3   0   3    23013.54    22377.38    362.87 o
   4   0   3       58.47       58.31      5.63 o
   5   0   3    24099.00    24658.55    400.30 o
   6   0   3       18.76       25.10      4.50 o
   7   0   3       27.96       25.40      5.70 o
   8   0   3        7.14        7.67      7.45 o
   9   0   3      232.93      227.11     18.21 o
  10   0   3      280.10      296.10     22.04 o
  11   0   3       21.90       15.77     12.94 o
  12   0   3      557.52      529.90     21.95 o
  13   0   3       52.67       48.87     16.29 o
  14   0   3       22.89        6.71     14.37 o
 -15   1   3        2.29       10.61     12.46 o
 -14   1   3       46.38       37.29     23.00 o
 -13   1   3      224.64      236.09     17.49 o
 -12   1   3       60.79       64.34     26.83 o
 -11   1   3      665.42      684.67     25.04 o
 -10   1   3      197.97      183.42     13.20 o
  -9   1   3      993.63     1047.40     46.00 o
  -8   1   3       78.26       84.37      9.41 o
  -7   1   3        9.37       12.25      4.73 o
  -6   1   3     1428.05     1493.38     31.67 o
  -5   1   3     3677.82     3565.25     64.17 o
  -4   1   3     1646.59     1636.59     29.68 o
  -3   1   3      138.75      170.15      6.10 o
  -2   1   3      107.50      113.10      5.06 o
  -1   1   3     1491.92     1436.98     25.85 o
   0   1   3     2376.49     2199.61     38.09 o
   1   1   3      995.88      909.31     15.03 o
   2   1   3     1453.67     1436.55     26.11 o
   3   1   3     1107.38     1038.63     20.10 o
   4   1   3        4.18        7.34      3.69 o
   5   1   3      574.33      527.40     12.66 o
   6   1   3      148.13      187.80      7.88 o
   7   1   3      718.60      739.35     29.71 o
   8   1   3     2182.60     2123.93     94.39 o
   9   1   3     2017.22     2063.31     54.20 o
  10   1   3      149.70      135.13     12.87 o
  11   1   3      776.69      727.94     25.72 o
  12   1   3        0.25       15.84     10.78 o
  13   1   3       50.23       72.83     16.29 o
  14   1   3      318.42      349.77     29.71 o
 -15   2   3       87.98      124.11     20.12 o
 -14   2   3      161.34      150.62     13.78 o
 -13   2   3      118.96      119.69     12.52 o
 -12   2   3      157.85      144.60     12.52 o
 -11   2   3      176.08      175.93     13.20 o
 -10   2   3      148.73      143.74     11.98 o
  -9   2   3        0.45        1.34     10.06 o
  -8   2   3      752.11      728.62     23.37 o
  -7   2   3       15.43       11.95      4.47 o
  -6   2   3     4761.50     5428.99     91.27 o
  -5   2   3      912.66      948.81     23.38 o
  -4   2   3     1533.01     1437.01     26.54 o
  -3   2   3      101.90      112.67      5.34 o
  -2   2   3    11038.69    10771.89    176.10 o
  -1   2   3     3668.36     3556.74     60.00 o
   0   2   3     5446.64     5336.69     88.73 o
   1   2   3     3360.82     3222.92     47.03 o
   2   2   3     5961.64     5784.13     96.32 o
   3   2   3      293.32      272.97      8.85 o
   4   2   3     1288.35     1426.11     27.04 o
   5   2   3      680.42      693.98     23.59 o
   6   2   3       60.89       73.39      6.39 o
   7   2   3      487.71      479.89     29.77 o
   8   2   3        4.89        6.01     13.42 o
   9   2   3      404.02      350.73     16.59 o
  10   2   3      366.40      364.76     17.95 o
  11   2   3      246.23      206.99     20.12 o
  12   2   3        7.98       -9.58     10.54 o
  13   2   3       24.78        0.00     12.46 o
 -15   3   3      294.85      314.64     16.06 o
 -14   3   3      117.59      109.81     48.87 o
 -13   3   3        0.06       13.32     14.85 o
 -12   3   3        6.83       24.97     24.44 o
 -11   3   3       16.13       21.94     14.37 o
 -10   3   3       99.94      110.48     11.98 o
  -9   3   3        0.26       12.46      8.62 o
  -8   3   3     1211.51     1335.97     30.92 o
  -7   3   3       74.47       60.96      4.85 o
  -6   3   3       57.29       86.34      5.34 o
  -5   3   3      432.36      491.21     13.28 o
  -4   3   3      747.66      704.01     14.92 o
  -3   3   3     1086.08     1108.03     21.02 o
  -2   3   3    13968.20    13253.05    216.17 o
  -1   3   3     3208.59     2929.89     50.08 o
   0   3   3     3501.96     3369.67     57.22 o
   1   3   3        2.63        1.53      2.64 o
   2   3   3     1321.72     1407.68     26.30 o
   3   3   3       16.97       17.58      3.94 o
   4   3   3       36.02       44.06      4.76 o
   5   3   3      902.66      984.79     20.69 o
   6   3   3      341.33      309.47     10.18 o
   7   3   3      350.45      349.90     11.32 o
   8   3   3        0.99        9.76      7.36 o
   9   3   3      134.70      128.13     15.81 o
  10   3   3      150.12      117.99     12.46 o
  11   3   3       97.75       98.70     12.82 o
  12   3   3       33.33       50.79     14.37 o
  13   3   3       23.63       29.71     14.37 o
 -15   4   3       90.74       77.41      9.76 o
 -14   4   3      231.74      223.91     14.83 o
 -13   4   3      215.27      185.90     11.54 o
 -12   4   3       17.81       16.33      6.84 o
 -11   4   3      257.69      232.91     14.47 o
 -10   4   3      236.35      230.13     11.19 o
  -9   4   3      436.90      438.98     14.56 o
  -8   4   3     1617.17     1620.46     36.25 o
  -7   4   3     5786.56     6289.83    105.55 o
  -6   4   3      893.21      922.55     19.11 o
  -5   4   3     1193.88     1305.83     24.87 o
  -4   4   3      195.60      172.66      8.62 o
  -3   4   3     2390.85     2467.16     43.17 o
  -2   4   3     4588.51     4271.95     83.95 o
  -1   4   3      377.53      356.04      8.84 o
   0   4   3     3941.27     3816.51     55.54 o
   1   4   3        0.95        4.14      2.81 o
   2   4   3      154.12      165.21      6.58 o
   3   4   3     1557.68     1642.40     30.57 o
   4   4   3     1597.51     1652.91     36.79 o
   5   4   3     1541.71     1518.24     29.40 o
   6   4   3       86.77       89.23      6.58 o
   7   4   3       19.82        5.10      4.83 o
   8   4   3      303.58      291.84     12.35 o
   9   4   3       11.48       23.00     13.42 o
  10   4   3      183.00      202.02     14.97 o
  11   4   3        0.03       -4.31      8.13 o
  12   4   3      156.01      193.57     23.00 o
 -16   5   3       96.51       99.55     23.00 o
 -15   5   3      206.95      218.39     15.83 o
 -14   5   3       15.12       21.69      8.13 o
 -13   5   3        0.25        6.06      8.85 o
 -12   5   3       13.27        8.11      9.61 o
 -11   5   3     1123.52     1151.86     28.94 o
 -10   5   3      397.66      381.88     13.76 o
  -9   5   3        9.09       14.56      5.88 o
  -8   5   3       10.94        2.70      5.33 o
  -7   5   3     5177.88     5419.53     91.66 o
  -6   5   3       20.78       22.41      4.18 o
  -5   5   3      609.60      532.73     12.55 o
  -4   5   3      179.17      246.45      8.74 o
  -3   5   3        0.75        6.78      3.38 o
  -2   5   3      417.30      412.57     12.70 o
  -1   5   3      269.81      234.65      7.36 o
   0   5   3      348.27      339.69      7.97 o
   1   5   3      871.24      833.85     15.06 o
   2   5   3      199.48      190.94      7.31 o
   3   5   3      183.01      194.43      7.68 o
   4   5   3      321.34      397.81     11.28 o
   5   5   3      150.26      154.40      7.64 o
   6   5   3      313.07      290.66     10.76 o
   7   5   3     3023.21     3089.66     55.84 o
   8   5   3     1937.37     1933.04     43.31 o
   9   5   3      560.56      551.00     29.71 o
  10   5   3        1.09       20.27     27.79 o
  11   5   3        0.84        2.44      9.98 o
  12   5   3       42.92       36.41     16.29 o
 -15   6   3      177.41      194.85     16.41 o
 -14   6   3       17.07       21.27     16.53 o
 -13   6   3       40.10       36.97      7.75 o
 -12   6   3       86.71       92.72      9.14 o
 -11   6   3       25.69       34.72      7.46 o
 -10   6   3      403.66      376.23     17.53 o
  -9   6   3       55.59       50.81     10.17 o
  -8   6   3     1324.92     1268.40     29.60 o
  -7   6   3      324.52      379.84     10.71 o
  -6   6   3      270.55      241.39      8.28 o
  -5   6   3      400.80      466.84     20.60 o
  -4   6   3      970.05     1061.45     21.08 o
  -3   6   3     6037.26     6199.53    120.97 o
  -2   6   3       18.46       25.97      6.12 o
  -1   6   3       28.66       17.78      6.36 o
   0   6   3       40.59       58.52      5.66 o
   1   6   3      712.56      693.98     13.41 o
   2   6   3      106.59       91.98      7.05 o
   3   6   3       13.16        6.46      4.27 o
   4   6   3       22.94       15.53      4.86 o
   5   6   3        0.06       10.13      4.62 o
   6   6   3      260.98      264.03     10.04 o
   7   6   3        3.33       20.70     14.32 o
   8   6   3       67.68       51.63      8.81 o
   9   6   3       12.69       11.94     18.21 o
  10   6   3       19.78        7.94      9.58 o
  11   6   3        5.79        9.77     10.49 o
 -15   7   3       17.61       26.62      8.86 o
 -14   7   3       22.44       36.12      8.10 o
 -13   7   3      139.46      141.98     11.19 o
 -12   7   3       12.30       26.23      8.50 o
 -11   7   3        2.14        6.58     11.55 o
 -10   7   3        1.07        9.83      6.04 o
  -9   7   3       61.55       58.24      7.59 o
  -8   7   3        5.37       12.70      9.43 o
  -7   7   3      741.02      737.50     17.87 o
  -6   7   3       32.68       22.67      4.57 o
  -5   7   3      168.60      150.33      7.32 o
  -4   7   3     1038.21      999.47     28.46 o
  -3   7   3       78.38      104.51      7.36 o
  -2   7   3     3336.81     3324.53     67.68 o
  -1   7   3      989.50     1080.45     18.61 o
   0   7   3        6.72       11.51      3.53 o
   1   7   3       44.68       50.43      6.19 o
   2   7   3        0.49        5.33      3.97 o
   3   7   3        6.99       11.49      5.07 o
   4   7   3        0.01        6.89      5.77 o
   5   7   3      112.36      128.75      7.94 o
   6   7   3     2480.46     2432.32     45.56 o
   7   7   3        0.06        2.48      9.39 o
   8   7   3       79.56       67.19     14.85 o
   9   7   3       33.66       80.19     22.04 o
  10   7   3      236.84      211.89     33.06 o
 -15   8   3       37.09       21.56     18.69 o
 -14   8   3       34.84       48.80     10.10 o
 -13   8   3      402.83      347.24     29.71 o
 -12   8   3      386.14      317.59     28.75 o
 -11   8   3        4.81       -2.87      7.45 o
 -10   8   3       94.79       85.06     22.04 o
  -9   8   3      117.00      123.92     12.46 o
  -8   8   3        3.05       -6.41      6.41 o
  -7   8   3     1596.62     1655.06     37.67 o
  -6   8   3       94.07      113.40      9.79 o
  -5   8   3      307.26      278.72     11.24 o
  -4   8   3        5.81       10.81      5.81 o
  -3   8   3      383.83      395.01     13.59 o
  -2   8   3       44.14       81.40      8.57 o
  -1   8   3       38.99       39.72      5.07 o
   0   8   3     1069.32     1116.42     22.34 o
   1   8   3        0.02        2.80      4.38 o
   2   8   3       14.54       25.28     10.98 o
   3   8   3       77.54       83.23      7.88 o
   4   8   3      152.25      156.04      9.52 o
   5   8   3      223.50      230.17     15.54 o
   6   8   3      407.04      444.61     19.62 o
   7   8   3       13.99       14.67     13.89 o
   8   8   3       93.89       87.20     15.33 o
   9   8   3       69.72       58.45     16.29 o
  10   8   3       21.13      -11.50     11.50 o
 -15   9   3       29.30       47.80     11.84 o
 -14   9   3      300.74      340.65     33.54 o
 -13   9   3      130.52      135.94     17.25 o
 -12   9   3       78.30       71.12     11.52 o
 -11   9   3       22.27       44.07     20.60 o
 -10   9   3      208.36      203.41     42.16 o
  -9   9   3      165.23      168.05     12.52 o
  -8   9   3      114.27      111.06     11.16 o
  -7   9   3       22.00       24.32      6.59 o
  -6   9   3        0.88       -4.31      6.10 o
  -5   9   3     2045.18     2026.41     44.77 o
  -4   9   3      770.82      795.06     21.74 o
  -3   9   3      108.26      109.58     10.10 o
  -2   9   3      740.35      775.97     21.14 o
  -1   9   3       57.92       49.36      5.92 o
   0   9   3      356.20      355.41     10.78 o
   1   9   3      800.57      782.00     27.08 o
   2   9   3        6.69       15.06      7.52 o
   3   9   3      114.66      133.99     13.96 o
   4   9   3       19.47       16.36     11.50 o
   5   9   3     1010.44      993.33     33.18 o
   6   9   3      473.29      443.68     20.29 o
   7   9   3      174.60      180.15     23.00 o
   8   9   3       17.23       -3.83     11.50 o
   9   9   3        0.25       18.21     13.42 o
 -15  10   3       97.94       66.65     14.85 o
 -14  10   3        9.18       18.78     17.25 o
 -13  10   3       32.48       59.93     18.69 o
 -12  10   3       12.64       30.49      9.41 o
 -11  10   3      176.36      143.02     13.20 o
 -10  10   3       23.72       20.50     13.42 o
  -9  10   3      694.98      698.73     26.03 o
  -8  10   3       54.07       53.57     12.94 o
  -7  10   3     1233.32     1249.51     37.93 o
  -6  10   3        9.65       23.52      8.25 o
  -5  10   3      215.43      192.33     10.48 o
  -4  10   3       34.69       42.37      6.76 o
  -3  10   3       12.65        4.90      6.16 o
  -2  10   3      310.95      311.09     10.27 o
  -1  10   3      613.31      635.42     18.32 o
   0  10   3      270.44      279.89     15.49 o
   1  10   3      411.19      411.20     12.35 o
   2  10   3        5.25       16.79      8.45 o
   3  10   3     1190.88     1145.13     53.66 o
   4  10   3       46.12       44.75     10.49 o
   5  10   3        0.49       -9.20      9.20 o
   6  10   3      326.53      358.39     25.87 o
   7  10   3      306.54      328.69     28.75 o
 -14  11   3      355.91      364.10     21.34 o
 -13  11   3      170.57      121.70     18.21 o
 -12  11   3       80.14       84.50     23.00 o
 -11  11   3      657.37      626.80     35.46 o
 -10  11   3      668.92      710.61     27.08 o
  -9  11   3       14.05       18.21      8.45 o
  -8  11   3     1379.12     1325.85     40.50 o
  -7  11   3       67.68       56.10      9.13 o
  -6  11   3      359.17      318.34     13.26 o
  -5  11   3      340.09      334.52     16.59 o
  -4  11   3      178.46      182.86     12.38 o
  -3  11   3      207.29      229.21     14.18 o
  -2  11   3      422.25      431.07     13.20 o
  -1  11   3      643.76      656.63     16.35 o
   0  11   3     1084.43     1136.34     24.51 o
   1  11   3       80.89       59.62     11.16 o
   2  11   3       10.98       30.66      9.13 o
   3  11   3      475.20      459.01     31.62 o
   4  11   3        6.40       16.29     14.37 o
   5  11   3       52.34       35.46     19.17 o
   6  11   3       11.25        2.87     12.46 o
   7  11   3        0.01       74.74     19.17 o
 -14  12   3       81.54       75.53     12.82 o
 -13  12   3        0.07        1.12      9.67 o
 -12  12   3        8.46       12.99     12.46 o
 -11  12   3      223.60      227.37     15.58 o
 -10  12   3        1.82        4.79      8.13 o
  -9  12   3      315.08      274.47     17.73 o
  -8  12   3      294.09      306.55     20.12 o
  -7  12   3      432.15      459.97     27.79 o
  -6  12   3      201.87      197.52     21.08 o
  -5  12   3       11.00       12.42     16.29 o
  -4  12   3      701.97      680.35     21.14 o
  -3  12   3       53.51       55.99      6.07 o
  -2  12   3       35.10       41.67      8.16 o
  -1  12   3      590.11      558.46     19.78 o
   0  12   3      320.76      313.42     14.72 o
   1  12   3      132.03      135.44     15.81 o
   2  12   3       48.27       33.54     13.42 o
   3  12   3      208.38      142.78     20.12 o
   5  12   3       26.29       69.95     23.00 o
   6  12   3       61.04       84.33     16.29 o
 -13  13   3        6.52       28.83     11.28 o
 -12  13   3       51.91       42.16     10.49 o
 -11  13   3       11.83       22.14     11.02 o
 -10  13   3       16.12       21.48      9.81 o
  -9  13   3       72.21      110.62     15.33 o
  -8  13   3      222.66      216.88     15.23 o
  -7  13   3       98.04      119.31     29.71 o
  -6  13   3      262.45      226.73     29.23 o
  -5  13   3      424.85      440.26     19.98 o
  -4  13   3       76.36       66.64     14.58 o
  -3  13   3      252.39      258.75     12.66 o
  -2  13   3      157.30      199.85     12.82 o
  -1  13   3      233.56      259.76     15.81 o
   0  13   3        7.58       15.21     18.69 o
   1  13   3       20.40       14.37     11.50 o
   2  13   3      506.29      466.68     28.75 o
   3  13   3        0.80        2.87     12.46 o
   4  13   3       41.38       26.83     13.42 o
   5  13   3       98.06       87.20     23.96 o
 -12  14   3      113.89      112.21     14.18 o
 -11  14   3        0.50        2.41      9.67 o
 -10  14   3        0.09       14.37     15.33 o
  -9  14   3       25.11       27.85     13.42 o
  -8  14   3      119.45       92.53     11.52 o
  -7  14   3      466.70      467.58     22.33 o
  -6  14   3        6.39        4.65     14.37 o
  -5  14   3        8.19        8.11     12.94 o
  -4  14   3        9.03       11.10      6.44 o
  -3  14   3      293.66      271.77     28.27 o
  -2  14   3      107.39       92.11      9.81 o
  -1  14   3        2.99       10.17      8.73 o
   0  14   3        8.83        6.71     15.33 o
   1  14   3      121.25      117.87     19.17 o
   2  14   3        5.07       26.83     16.29 o
   3  14   3        9.35       24.91     14.37 o
 -11  15   3        1.77       37.59     10.36 o
 -10  15   3        0.00       15.81     10.84 o
  -9  15   3        2.79        1.92     11.50 o
  -8  15   3        1.32       20.41     11.16 o
  -7  15   3       86.10       89.88     14.85 o
  -6  15   3      147.33      128.83     12.52 o
  -5  15   3       56.80       52.31      7.84 o
  -4  15   3       13.01       30.66     13.42 o
  -3  15   3       75.26       82.21     15.81 o
  -2  15   3       14.48       32.67     11.16 o
  -1  15   3      259.58      298.61     16.22 o
   0  15   3        5.78       20.12     14.37 o
   1  15   3      199.87      197.40     21.08 o
   2  15   3        4.21       11.50     20.12 o
  -9  16   3      116.94      149.10     18.69 o
  -8  16   3        0.38      -12.46     12.46 o
  -7  16   3      178.52      164.80     19.64 o
  -6  16   3      128.91       90.85     15.33 o
  -5  16   3        0.64       17.25     10.78 o
  -4  16   3      419.15      400.54     18.62 o
  -3  16   3       34.93       23.25     22.52 o
  -2  16   3       57.20       58.87     14.85 o
  -1  16   3      137.70      137.99     23.00 o
   2 -18   4        6.61        7.67     14.37 o
   3 -18   4       52.42       81.45     21.08 o
   4 -18   4      144.34      104.45     19.17 o
   5 -18   4       24.03       31.02     10.78 o
   6 -18   4      140.61      127.32     15.33 o
   7 -18   4       45.49       48.13     22.52 o
  -1 -17   4        0.25       16.29     13.42 o
   0 -17   4        3.41       14.37     17.25 o
   1 -17   4       92.07       95.83     19.17 o
   2 -17   4       87.38       69.95     15.33 o
   3 -17   4      239.65      255.72     23.48 o
   4 -17   4      471.86      447.65     20.87 o
   5 -17   4      258.66      306.62     18.21 o
   6 -17   4       54.53       60.52     10.54 o
   7 -17   4       24.30       36.98      9.81 o
   8 -17   4      104.39      113.03     20.12 o
   9 -17   4      191.38      234.78     22.04 o
  10 -17   4       12.09       25.87     15.33 o
  -3 -16   4        5.61       39.29     18.21 o
  -2 -16   4       50.86       43.12     18.21 o
  -1 -16   4      107.68      110.20     18.21 o
   0 -16   4        0.05       13.42     11.50 o
   1 -16   4       58.76       76.66     15.33 o
   2 -16   4      372.24      343.06     26.83 o
   3 -16   4      175.10      185.02     11.97 o
   4 -16   4        9.20       25.19     32.58 o
   5 -16   4      167.37      172.99     12.52 o
   6 -16   4      160.23      127.80     11.52 o
   7 -16   4       21.62       54.97     11.98 o
   8 -16   4       62.83       74.74     15.33 o
   9 -16   4      350.12      297.06     24.91 o
  10 -16   4      274.10      278.10     24.91 o
  11 -16   4        2.08       66.12     15.33 o
  -5 -15   4      139.25      113.08     19.17 o
  -3 -15   4      779.92      800.15     41.21 o
  -2 -15   4        3.57      -11.50     11.50 o
  -1 -15   4      387.84      436.01     29.71 o
   0 -15   4      155.89      149.49     17.25 o
   1 -15   4       58.51       69.00     13.42 o
   2 -15   4       56.74       52.37      9.13 o
   3 -15   4       29.00       36.89     10.78 o
   4 -15   4        1.93       16.29      7.45 o
   5 -15   4      542.10      584.52     20.59 o
   6 -15   4      226.18      234.83     13.20 o
   7 -15   4      268.64      296.52     19.52 o
   8 -15   4        1.80        5.94      8.45 o
   9 -15   4      151.80      156.60     37.85 o
  10 -15   4       26.08       43.55     10.54 o
  11 -15   4       30.07       13.15      9.81 o
  -6 -14   4      756.06      833.69     45.04 o
  -5 -14   4        0.69       11.50     14.37 o
  -4 -14   4       86.17       81.45     18.21 o
  -3 -14   4       83.15       60.37     13.42 o
  -2 -14   4       17.42        8.62     11.50 o
  -1 -14   4       19.21       -4.79     12.46 o
   0 -14   4       16.39       40.25     12.46 o
   1 -14   4      186.34      216.57     19.17 o
   2 -14   4        1.38       21.86      7.09 o
   3 -14   4      890.53      840.98     25.72 o
   4 -14   4     1868.64     1874.02     46.39 o
   5 -14   4       72.77       51.00      9.13 o
   6 -14   4        8.01       27.79      7.36 o
   7 -14   4      252.16      217.77     25.87 o
   8 -14   4      144.26      160.55     14.85 o
   9 -14   4      582.70      619.35     38.81 o
  10 -14   4       56.88       35.46      9.49 o
  11 -14   4      220.01      237.09     16.34 o
  -7 -13   4        4.53        2.87     14.37 o
  -6 -13   4      480.87      456.14     31.62 o
  -5 -13   4        2.84       28.75     13.42 o
  -4 -13   4      288.96      306.52     16.78 o
  -3 -13   4      320.87      351.69     16.94 o
  -2 -13   4        0.22        6.71      7.09 o
  -1 -13   4       50.55       15.57      8.05 o
   0 -13   4      101.35       77.14      9.81 o
   1 -13   4     2276.08     2273.50     58.27 o
   2 -13   4        5.82       11.78      5.88 o
   3 -13   4     1811.59     1659.54     41.34 o
   4 -13   4      718.42      738.18     22.92 o
   5 -13   4       17.34       11.06      5.32 o
   6 -13   4      222.88      213.63     13.20 o
   7 -13   4        6.83       16.83      9.58 o
   8 -13   4       56.56       62.90     10.98 o
   9 -13   4      256.13      280.70     14.56 o
  10 -13   4      268.54      286.18     17.25 o
  11 -13   4      201.72      201.72     16.29 o
  -8 -12   4        2.75        3.01     11.50 o
  -7 -12   4       24.81       33.54     10.16 o
  -6 -12   4        8.89        6.94      8.99 o
  -5 -12   4       86.66      106.60     11.28 o
  -4 -12   4      254.98      234.86     15.54 o
  -3 -12   4     1311.41     1442.18     40.99 o
  -2 -12   4       98.48      103.10     12.46 o
  -1 -12   4        0.02       -0.38     13.42 o
   0 -12   4      150.43      160.40     11.16 o
   1 -12   4       56.33       60.63      7.97 o
   2 -12   4       11.45       16.70      7.55 o
   3 -12   4       47.68       43.16      8.35 o
   4 -12   4       38.67       44.58      5.12 o
   5 -12   4      373.67      393.82     13.26 o
   6 -12   4     1355.36     1323.62     38.92 o
   7 -12   4     1370.03     1366.03     38.28 o
   8 -12   4      144.28      175.20     11.46 o
   9 -12   4       42.22       38.62      8.73 o
  10 -12   4      223.91      224.67     28.75 o
  11 -12   4       40.38       51.24      9.13 o
  12 -12   4      430.00      417.80     26.83 o
  13 -12   4      629.58      661.21     35.46 o
  14 -12   4        4.46       19.17     14.37 o
  -9 -11   4      108.68      128.25     16.77 o
  -8 -11   4      798.34      805.86     28.74 o
  -7 -11   4      610.97      672.28     25.04 o
  -6 -11   4       17.47       31.12     11.46 o
  -5 -11   4      192.90      200.84     13.20 o
  -4 -11   4       21.42        7.93      8.15 o
  -3 -11   4        9.83       11.02      6.78 o
  -2 -11   4      256.59      245.49     15.33 o
  -1 -11   4       55.40       73.02      8.45 o
   0 -11   4       90.34       71.98      9.10 o
   1 -11   4      244.13      236.84      9.93 o
   2 -11   4        7.91       11.02      6.10 o
   3 -11   4       21.12       18.36      5.21 o
   4 -11   4      257.72      276.53      9.41 o
   5 -11   4       72.45       64.23      8.05 o
   6 -11   4      391.53      412.56     16.94 o
   7 -11   4       13.94       18.64     11.02 o
   8 -11   4     1010.55     1021.97     30.47 o
   9 -11   4      441.73      419.26     17.62 o
  10 -11   4      235.21      214.67     16.77 o
  11 -11   4       13.32       17.33     10.06 o
  12 -11   4      108.61      111.16     16.29 o
  13 -11   4       24.41        0.96     12.46 o
  14 -11   4        1.11       49.83     14.37 o
 -10 -10   4      207.67      229.88     15.91 o
  -9 -10   4      184.46      180.06     15.60 o
  -8 -10   4      748.96      754.84     29.71 o
  -7 -10   4       21.27       13.65      8.45 o
  -6 -10   4       94.28       90.57     10.99 o
  -5 -10   4      360.27      334.78     16.59 o
  -4 -10   4        1.02       -2.87      6.41 o
  -3 -10   4      215.34      219.36     12.52 o
  -2 -10   4       57.07       76.02     18.21 o
  -1 -10   4     1799.35     1843.62     47.68 o
   0 -10   4      969.85     1027.00     29.79 o
   1 -10   4     3275.63     3342.92     62.03 o
   2 -10   4       68.77       88.98      5.49 o
   3 -10   4      376.93      361.02      9.99 o
   4 -10   4      423.16      391.12     20.12 o
   5 -10   4     1024.03     1068.35     30.83 o
   6 -10   4     3101.35     2953.26     71.74 o
   7 -10   4       12.11        5.56      6.67 o
   8 -10   4      521.90      492.67     20.98 o
   9 -10   4      844.26      753.69     24.37 o
  10 -10   4      111.87      149.49     16.29 o
  11 -10   4        4.28        4.70      7.09 o
  13 -10   4       69.25       75.70     16.29 o
  14 -10   4      718.38      780.03     42.16 o
 -11  -9   4      381.01      394.55     33.54 o
 -10  -9   4       71.65       45.26     10.84 o
  -9  -9   4      191.31      162.30     14.18 o
  -8  -9   4      504.19      502.28     21.68 o
  -7  -9   4      231.16      202.50     18.69 o
  -6  -9   4      142.73      125.95     12.52 o
  -5  -9   4      624.41      564.06     21.01 o
  -4  -9   4      177.43      193.26     11.84 o
  -3  -9   4     3965.94     4089.29     97.22 o
  -2  -9   4       15.44       14.85      6.10 o
  -1  -9   4      716.21      725.01     23.96 o
   0  -9   4       99.58       72.89      7.45 o
   1  -9   4      747.68      707.48     17.88 o
   2  -9   4     1201.43     1290.35     23.81 o
   3  -9   4        0.53        1.42      4.03 o
   4  -9   4      106.91      100.87     12.94 o
   5  -9   4      132.26      130.27      9.81 o
   6  -9   4      797.02      787.10     24.05 o
   7  -9   4       18.00       31.40      8.98 o
   8  -9   4      154.60      138.39      9.81 o
   9  -9   4        0.48       13.14      8.62 o
  10  -9   4        1.64       -4.59      6.41 o
  11  -9   4      589.57      587.52     34.02 o
  12  -9   4      361.28      352.64     24.91 o
  13  -9   4       37.85       22.04     11.50 o
  14  -9   4        0.16       40.25     16.29 o
 -11  -8   4       15.74       36.82     12.66 o
 -10  -8   4        6.87        5.18      9.13 o
  -9  -8   4      296.29      298.10     16.26 o
  -8  -8   4      278.19      254.87     15.88 o
  -7  -8   4        0.08       -2.40      6.78 o
  -6  -8   4       86.45       92.59      9.49 o
  -5  -8   4     1013.50     1120.20     33.49 o
  -4  -8   4     1108.99     1173.93     73.79 o
  -3  -8   4       14.13        2.00     11.98 o
  -2  -8   4      652.87      638.98     20.97 o
  -1  -8   4      134.09      144.42     12.94 o
   0  -8   4      536.49      628.21     30.66 o
   1  -8   4     1600.44     1799.52     34.75 o
   2  -8   4     3337.19     3481.93     63.61 o
   3  -8   4      404.17      417.95     15.23 o
   4  -8   4      965.28     1054.39     29.11 o
   5  -8   4     1166.23     1267.15     33.86 o
   6  -8   4     1367.30     1484.74     32.40 o
   7  -8   4        3.40       23.70      5.14 o
   8  -8   4      114.72      128.73      9.41 o
   9  -8   4        5.94       -2.40      6.78 o
  10  -8   4      263.93      267.80     27.79 o
  11  -8   4       51.95       40.97      8.73 o
  12  -8   4      231.04      226.15     22.04 o
  13  -8   4       97.21       91.99     16.29 o
  15  -8   4       87.52      126.49     19.17 o
 -12  -7   4       91.63       65.47     13.42 o
 -11  -7   4        0.61       16.29     10.85 o
 -10  -7   4      291.42      260.81     16.77 o
  -9  -7   4      418.39      418.73     19.98 o
  -8  -7   4     1548.29     1583.38     45.06 o
  -7  -7   4      281.59      261.08     14.56 o
  -6  -7   4      396.95      370.85     23.00 o
  -5  -7   4      833.00      859.75     35.94 o
  -4  -7   4        3.58       15.84      8.62 o
  -3  -7   4      655.75      720.54     22.69 o
  -2  -7   4       45.55       48.23     14.37 o
  -1  -7   4     2828.10     2885.18     69.33 o
   0  -7   4     1906.60     1888.05     68.50 o
   1  -7   4      169.65      150.54      7.15 o
   2  -7   4      678.16      686.77     15.73 o
   3  -7   4     1209.26     1206.71     32.18 o
   4  -7   4     2337.21     2210.78     53.79 o
   5  -7   4       18.61       15.90      4.92 o
   6  -7   4      808.68      865.25     41.77 o
   7  -7   4      408.97      401.64     12.53 o
   8  -7   4        3.51       24.91      9.58 o
   9  -7   4      382.95      363.18     15.23 o
  10  -7   4     1634.15     1609.65     43.61 o
  11  -7   4       76.47       64.36     19.64 o
  12  -7   4      100.61       89.12     14.37 o
  13  -7   4        2.69        2.87     13.42 o
  14  -7   4        1.70        1.92     14.37 o
  15  -7   4      111.06      157.16     20.12 o
 -13  -6   4       55.41       40.15     14.37 o
 -12  -6   4       29.93       28.93     10.49 o
 -11  -6   4       84.12       87.06     22.52 o
 -10  -6   4       34.96       23.48     10.28 o
  -9  -6   4       40.28       37.12     17.73 o
  -8  -6   4      213.84      189.44     12.94 o
  -7  -6   4        6.10        1.76      7.80 o
  -6  -6   4       40.34       46.97      8.13 o
  -5  -6   4      521.57      543.34     26.83 o
  -4  -6   4      472.73      483.48     17.62 o
  -3  -6   4      550.92      581.69     21.08 o
  -2  -6   4       45.12       28.17      6.10 o
  -1  -6   4      267.63      239.40     11.16 o
   0  -6   4    11152.67    11212.69    249.94 o
   1  -6   4     2149.74     2345.73     46.56 o
   2  -6   4      483.79      607.70     18.71 o
   3  -6   4      149.28      169.39      9.13 o
   4  -6   4       22.10       31.78      6.36 o
   5  -6   4      890.52      794.03     18.92 o
   6  -6   4      484.39      547.82     34.02 o
   7  -6   4      421.87      409.49     15.06 o
   8  -6   4     5060.68     4691.07    190.70 o
   9  -6   4      114.79      120.11     11.84 o
  10  -6   4      679.14      648.79     22.24 o
  11  -6   4      478.59      445.59     27.79 o
  12  -6   4       68.14       44.08     13.42 o
  13  -6   4      100.18       91.04     15.33 o
  15  -6   4      261.55      276.94     26.83 o
 -13  -5   4        0.07       20.12     19.17 o
 -12  -5   4       60.25       95.89     12.20 o
 -11  -5   4      238.16      227.84     15.91 o
 -10  -5   4      478.59      433.58     19.62 o
  -9  -5   4       11.86       17.38      9.39 o
  -8  -5   4      282.48      269.66     15.23 o
  -7  -5   4        8.96        3.35      6.78 o
  -6  -5   4      993.81     1082.77     41.21 o
  -5  -5   4      497.00      552.73     15.26 o
  -4  -5   4      319.78      304.97      9.86 o
  -3  -5   4      263.85      223.28     10.84 o
  -2  -5   4     3317.49     3400.07     79.92 o
  -1  -5   4      499.97      541.33     16.90 o
   0  -5   4    16154.17    15320.58    339.26 o
   1  -5   4     1173.04     1176.21     23.62 o
   2  -5   4     3328.58     3238.35     58.15 o
   3  -5   4       79.92       81.50      5.48 o
   4  -5   4       68.02       49.63      4.98 o
   5  -5   4      252.30      213.38     18.21 o
   6  -5   4        2.49       -1.49      4.36 o
   7  -5   4     1201.55     1225.80     35.87 o
   8  -5   4     2311.92     2201.09     69.47 o
   9  -5   4      151.54      146.95     10.10 o
  10  -5   4      491.94      494.07     28.75 o
  11  -5   4     1168.81     1111.59     48.87 o
  13  -5   4       99.63       84.33     18.21 o
  14  -5   4       16.25       27.79     13.42 o
  15  -5   4       59.42       98.70     18.21 o
 -14  -4   4        1.37       28.65     15.81 o
 -13  -4   4       43.13       63.81     10.84 o
 -12  -4   4        4.61       34.72     11.98 o
 -11  -4   4      110.40      111.46     12.20 o
 -10  -4   4     1484.80     1427.56     41.99 o
  -9  -4   4      388.33      411.03     19.17 o
  -8  -4   4      589.66      594.61     22.33 o
  -7  -4   4     1758.16     1774.09     55.10 o
  -6  -4   4        3.12       13.42      6.78 o
  -5  -4   4       77.12      113.54      7.13 o
  -4  -4   4     5536.01     5715.57    110.06 o
  -3  -4   4     1661.37     1745.25     36.13 o
  -2  -4   4     1106.80     1125.04     24.50 o
  -1  -4   4      541.08      522.86     13.26 o
   0  -4   4     4768.13     4688.89     90.01 o
   1  -4   4     1918.37     1811.13     27.60 o
   2  -4   4      443.03      405.71      9.84 o
   3  -4   4     2383.59     2359.06     55.74 o
   4  -4   4      763.49      771.47     17.96 o
   5  -4   4     3840.57     4035.92     77.53 o
   6  -4   4    12561.90    13414.99    263.09 o
   7  -4   4       19.22       15.16      5.84 o
   8  -4   4      290.39      266.40     17.25 o
   9  -4   4      790.80      756.80     23.99 o
  10  -4   4       15.73       16.77      8.13 o
  11  -4   4      162.61      167.70     18.21 o
  12  -4   4      167.62      182.07     19.17 o
  13  -4   4        9.59       -4.79     12.46 o
  14  -4   4        9.70      -11.50     13.42 o
  15  -4   4      106.11      151.41     23.00 o
 -14  -3   4       31.36       45.13     13.35 o
 -13  -3   4        8.97       28.33     11.46 o
 -12  -3   4       76.21       59.99     10.16 o
 -11  -3   4      955.82     1019.60     47.91 o
 -10  -3   4        2.66       24.00      8.29 o
  -9  -3   4      600.59      607.70     47.43 o
  -8  -3   4        0.31       21.52     11.98 o
  -7  -3   4     2092.25     2037.70     53.11 o
  -6  -3   4     1252.40     1171.95     27.06 o
  -5  -3   4      252.34      220.19      8.82 o
  -4  -3   4      274.42      290.93     13.42 o
  -3  -3   4      997.53      923.27     21.18 o
  -2  -3   4        3.23        5.35      3.66 o
  -1  -3   4     8321.77     7923.44    130.32 o
   0  -3   4       51.30       58.60      4.18 o
   1  -3   4     4891.10     4692.11     78.26 o
   2  -3   4      351.47      368.58      9.07 o
   3  -3   4      445.29      433.00     10.29 o
   4  -3   4      103.54      115.86      7.19 o
   5  -3   4      778.14      771.23     19.47 o
   6  -3   4      688.52      729.82     18.03 o
   7  -3   4      240.24      233.25     10.93 o
   8  -3   4      330.07      345.93     20.12 o
   9  -3   4       81.28       73.88     11.02 o
  10  -3   4       93.53       66.06      9.13 o
  11  -3   4      208.29      174.40     18.21 o
  12  -3   4        0.39       26.83     12.46 o
  13  -3   4      103.20      101.58     17.25 o
  14  -3   4      146.83      143.74     20.12 o
 -14  -2   4        1.53       19.06      9.41 o
 -13  -2   4      608.69      596.93     24.73 o
 -12  -2   4      313.64      322.94     18.65 o
 -11  -2   4       99.98       62.29     10.36 o
 -10  -2   4       13.73        3.83      7.36 o
  -9  -2   4       23.32       21.08     11.98 o
  -8  -2   4       16.98       19.60      7.36 o
  -7  -2   4      120.76       93.05     10.64 o
  -6  -2   4       96.77       90.37      5.29 o
  -5  -2   4     7065.82     7554.35    125.51 o
  -4  -2   4      579.09      677.84     14.72 o
  -3  -2   4     1820.40     1776.74     31.88 o
  -2  -2   4     5456.02     5529.85     91.95 o
  -1  -2   4     8113.14     7840.25    129.02 o
   0  -2   4     5836.68     5559.07     92.26 o
   1  -2   4      459.38      500.89     10.82 o
   2  -2   4     4537.71     4365.87     73.05 o
   3  -2   4     6593.03     5857.84     97.28 o
   4  -2   4       65.87       67.50      5.64 o
   5  -2   4     1966.90     2180.15     38.98 o
   6  -2   4     1174.49     1234.54     29.66 o
   7  -2   4     1485.28     1531.88     32.90 o
   8  -2   4       25.84       36.69     18.21 o
   9  -2   4      493.40      482.43     18.62 o
  10  -2   4       17.89       34.50      8.45 o
  11  -2   4       47.26       61.33     15.33 o
  12  -2   4       44.72       20.12     13.42 o
  13  -2   4       25.74       36.41     14.37 o
  14  -2   4      175.24      183.99     23.00 o
 -15  -1   4       79.99      102.96     46.96 o
 -14  -1   4       47.70       47.86     11.73 o
 -13  -1   4       49.78       39.43     11.16 o
 -12  -1   4        2.89       -6.33      8.62 o
 -11  -1   4       21.25       14.69     10.06 o
 -10  -1   4      128.95       97.17     12.59 o
  -9  -1   4      102.63      117.86     12.20 o
  -8  -1   4     1452.10     1512.13     41.67 o
  -7  -1   4      313.40      357.15     11.74 o
  -6  -1   4      451.68      487.49     12.07 o
  -5  -1   4        9.09        7.73      4.70 o
  -4  -1   4      233.98      227.05      8.47 o
  -3  -1   4     3423.06     3273.78     55.82 o
  -2  -1   4       39.62       33.26      4.02 o
  -1  -1   4     9970.52     9545.64    156.23 o
   0  -1   4     7623.39     7530.55    123.68 o
   1  -1   4      559.07      550.53     14.36 o
   2  -1   4      554.50      554.25     11.96 o
   3  -1   4      732.03      768.68     15.76 o
   4  -1   4        1.74        6.62      4.51 o
   5  -1   4     4555.39     4690.04     79.30 o
   6  -1   4     1148.40     1253.47     24.53 o
   7  -1   4      218.32      213.12     11.16 o
   8  -1   4      657.18      630.54     30.66 o
   9  -1   4        0.41        4.83      7.60 o
  10  -1   4      104.54       82.34      9.41 o
  11  -1   4       30.55       39.29     12.46 o
  12  -1   4       25.43       41.21     14.37 o
  13  -1   4      332.68      363.18     28.75 o
  14  -1   4        8.51       44.08     14.37 o
 -15   0   4       28.63       53.39     14.85 o
 -14   0   4        1.70        6.34     16.77 o
 -13   0   4       61.93       57.79     11.02 o
 -12   0   4       49.75       44.31     14.37 o
 -11   0   4      293.27      263.52     23.00 o
 -10   0   4       60.50       75.27     24.91 o
  -9   0   4       55.93       55.49     17.73 o
  -8   0   4     1099.99     1149.56     34.21 o
  -7   0   4      187.55      189.56      7.41 o
  -6   0   4    13880.55    15197.81    248.54 o
  -5   0   4       10.51       22.25      4.14 o
  -4   0   4     2507.84     2365.09     41.58 o
  -3   0   4      141.24      141.23      5.83 o
  -2   0   4      729.98      683.34     14.18 o
  -1   0   4      607.68      643.97     13.45 o
   0   0   4       18.75       23.98      3.53 o
   1   0   4      178.82      154.16      4.68 o
   2   0   4      213.40      344.35      8.92 o
   3   0   4      110.29       99.23      5.16 o
   4   0   4    14375.88    15486.17    252.74 o
   5   0   4      643.36      717.08     17.85 o
   6   0   4      455.17      683.15     17.81 o
   7   0   4      560.33      616.46     16.94 o
   8   0   4       44.46       20.30      7.36 o
   9   0   4      299.74      287.99     14.86 o
  10   0   4      215.29      188.33     13.20 o
  11   0   4       45.16       58.45     13.42 o
  12   0   4      105.72      104.45     18.21 o
  13   0   4       23.75       12.46     11.50 o
  14   0   4        1.13       12.46     15.33 o
 -15   1   4      240.69      262.71     26.35 o
 -14   1   4      188.33      213.81     15.54 o
 -13   1   4       93.70      108.45     14.04 o
 -12   1   4      205.22      209.22     13.25 o
 -11   1   4      280.98      270.33     13.11 o
 -10   1   4      579.90      589.51     25.87 o
  -9   1   4        2.13        9.02      5.64 o
  -8   1   4      186.03      173.12      9.14 o
  -7   1   4      311.84      339.17      9.84 o
  -6   1   4     1726.67     1982.55     35.99 o
  -5   1   4     1208.78     1195.92     23.16 o
  -4   1   4      425.17      369.85      9.56 o
  -3   1   4       21.38       24.33      3.79 o
  -2   1   4      973.65      918.31     17.89 o
  -1   1   4     1979.87     1821.91     32.31 o
   0   1   4      395.88      389.35      9.87 o
   1   1   4        0.01        6.42      2.73 o
   2   1   4     3276.75     3316.82     56.60 o
   3   1   4      162.34      171.54      6.62 o
   4   1   4       39.78       54.89      4.66 o
   5   1   4        3.38        2.82      4.05 o
   6   1   4       68.51       75.68      5.97 o
   7   1   4      694.43      830.49     21.54 o
   8   1   4      218.98      208.53     14.85 o
   9   1   4      322.38      283.99     15.23 o
  10   1   4     1453.96     1506.46     42.69 o
  11   1   4       28.41       11.50     12.46 o
  12   1   4      114.09      130.32     18.21 o
  13   1   4        6.71       13.42     13.42 o
 -15   2   4      224.78      241.08     16.84 o
 -14   2   4        4.57        0.18      9.30 o
 -13   2   4      201.33      219.41     14.24 o
 -12   2   4      179.73      172.66     13.82 o
 -11   2   4      130.66      139.47     11.62 o
 -10   2   4      212.04      204.25     10.48 o
  -9   2   4      207.98      247.94     11.35 o
  -8   2   4     2669.84     2609.26     54.31 o
  -7   2   4     4671.06     4899.73     83.10 o
  -6   2   4      149.54      125.56      6.07 o
  -5   2   4     3880.18     4019.09     82.30 o
  -4   2   4      638.34      686.34     14.81 o
  -3   2   4     5347.74     5371.72     89.58 o
  -2   2   4     7078.35     6950.97    114.92 o
  -1   2   4     1651.45     1413.04     25.87 o
   0   2   4     5009.29     4856.26     81.21 o
   1   2   4       15.54       46.47     13.17 o
   2   2   4      449.78      481.06     11.38 o
   3   2   4      177.39      137.27      6.95 o
   4   2   4      127.02      111.09      5.93 o
   5   2   4      348.63      341.98      9.98 o
   6   2   4      120.20      112.39      8.26 o
   7   2   4       71.73       63.99      5.97 o
   8   2   4      238.85      232.16     11.07 o
   9   2   4        2.75        3.79     23.00 o
  10   2   4      691.42      661.76     24.73 o
  11   2   4       40.84       37.37     14.37 o
  12   2   4       51.69       79.54     16.29 o
  13   2   4        2.62        3.83     13.42 o
 -15   3   4       99.82      149.38     11.98 o
 -14   3   4        0.11       22.43      8.26 o
 -13   3   4       59.13       49.79      8.30 o
 -12   3   4      139.40      138.06      9.73 o
 -11   3   4      426.17      438.00     18.09 o
 -10   3   4      178.92      191.53     10.56 o
  -9   3   4       34.40       30.30      6.62 o
  -8   3   4      181.05      187.93      9.18 o
  -7   3   4      127.39      115.66      6.50 o
  -6   3   4     2322.04     2320.34     41.48 o
  -5   3   4     1549.66     1568.08     29.15 o
  -4   3   4        2.76        2.87      4.18 o
  -3   3   4     3222.59     2951.86     50.96 o
  -2   3   4     2217.72     2102.98     37.25 o
  -1   3   4      754.77      725.70     17.98 o
   0   3   4     5066.93     4792.50     80.41 o
   1   3   4       27.60       16.26      3.46 o
   2   3   4     1688.70     1490.60     40.53 o
   3   3   4     2052.92     2176.21     39.20 o
   4   3   4      736.51      768.35     16.91 o
   5   3   4      810.46      806.58     17.92 o
   6   3   4     2226.66     2352.44     43.12 o
   7   3   4      176.33      166.88      8.57 o
   8   3   4      508.51      536.99     21.37 o
   9   3   4      490.92      555.76     21.65 o
  10   3   4      325.82      301.47     16.94 o
  11   3   4      135.68      153.32     18.21 o
  12   3   4      105.08      102.53     18.21 o
 -15   4   4       92.09      108.85     14.77 o
 -14   4   4       21.06       49.15     12.81 o
 -13   4   4        5.38       10.17      8.73 o
 -12   4   4       10.12        9.36      6.59 o
 -11   4   4        0.06       -0.27      7.09 o
 -10   4   4       16.37       23.79      7.04 o
  -9   4   4        3.74        0.38      5.21 o
  -8   4   4     4697.31     4851.75     95.96 o
  -7   4   4      989.31     1027.97     21.19 o
  -6   4   4     4329.19     4507.09     76.78 o
  -5   4   4       67.40       97.26      5.83 o
  -4   4   4       94.63       61.00      4.64 o
  -3   4   4       71.06       82.70      4.93 o
  -2   4   4     1012.90     1047.70     24.32 o
  -1   4   4      215.45      256.18      7.73 o
   0   4   4     1490.50     1421.52     26.61 o
   1   4   4      844.40      854.05     15.13 o
   2   4   4     2269.29     2264.97     40.51 o
   3   4   4      593.08      565.51     13.60 o
   4   4   4      554.54      641.56     15.09 o
   5   4   4      393.90      420.97     11.95 o
   6   4   4      364.09      341.03     11.00 o
   7   4   4      241.78      269.92      9.81 o
   8   4   4      202.84      184.56     11.24 o
   9   4   4        2.08       -2.09      7.36 o
  10   4   4      137.75      138.47     26.35 o
  12   4   4       24.85       45.04     15.33 o
 -15   5   4      137.42      142.42     11.51 o
 -14   5   4        8.28        3.94      7.79 o
 -13   5   4       13.19       17.74      7.50 o
 -12   5   4      330.91      316.58     20.60 o
 -11   5   4        3.85       -1.66      5.60 o
 -10   5   4        0.31        2.39      5.48 o
  -9   5   4       59.50       47.92      8.58 o
  -8   5   4      275.87      226.68     10.10 o
  -7   5   4      634.03      622.69     14.90 o
  -6   5   4      903.36      958.45     19.94 o
  -5   5   4     1037.06     1037.90     28.35 o
  -4   5   4      735.59      663.10     14.67 o
  -3   5   4     2805.38     2852.37     62.02 o
  -2   5   4       51.30       58.49      6.40 o
  -1   5   4       27.08       28.87      4.74 o
   0   5   4     2669.53     2529.41     38.37 o
   1   5   4        5.11        3.92      3.08 o
   2   5   4     2337.05     2341.83     42.13 o
   3   5   4      168.71      166.11      7.75 o
   4   5   4      177.28      183.89      8.02 o
   5   5   4      116.45      110.43      8.43 o
   6   5   4      999.91     1005.07     22.11 o
   7   5   4      478.22      474.12     13.72 o
   8   5   4       33.99       32.58      7.28 o
   9   5   4      175.28      157.57      9.76 o
  10   5   4      305.74      337.31     23.96 o
  11   5   4        0.01       85.29     19.17 o
 -15   6   4      145.40      147.31     11.80 o
 -14   6   4       25.97       29.81      8.07 o
 -13   6   4       71.96       86.57     17.92 o
 -12   6   4       24.16       13.00      6.99 o
 -11   6   4      185.98      169.30     10.10 o
 -10   6   4      404.94      419.73     14.67 o
  -9   6   4      217.28      239.84     10.98 o
  -8   6   4     1027.85     1047.54     25.57 o
  -7   6   4      466.49      521.40     13.15 o
  -6   6   4        0.72        6.82      4.29 o
  -5   6   4     1140.39     1254.24     24.54 o
  -4   6   4     3219.15     3296.20     67.37 o
  -3   6   4     1177.83     1223.76     37.93 o
  -2   6   4      130.29      134.71      8.07 o
  -1   6   4      626.98      617.29     13.83 o
   0   6   4       98.28       84.61      4.85 o
   1   6   4      252.32      261.16      7.55 o
   2   6   4      380.13      373.84     10.90 o
   3   6   4      373.64      382.14     14.52 o
   4   6   4      263.33      283.26      9.87 o
   5   6   4      113.27       95.45      6.89 o
   6   6   4      128.80      132.61      7.68 o
   7   6   4      301.77      295.58     16.47 o
   8   6   4      203.80      189.13     13.20 o
   9   6   4      558.39      487.80     21.65 o
  10   6   4        0.00        5.75     12.46 o
  11   6   4        0.02       55.58     16.29 o
 -15   7   4        3.27       28.45     24.44 o
 -14   7   4      355.69      386.81     21.34 o
 -13   7   4      783.66      711.74     22.63 o
 -12   7   4     2297.39     2253.74     50.46 o
 -11   7   4       32.78       31.86      6.90 o
 -10   7   4      809.29      885.15     24.46 o
  -9   7   4        2.06       15.33      9.58 o
  -8   7   4      297.30      284.10     15.23 o
  -7   7   4       37.84       36.05     10.98 o
  -6   7   4      229.61      220.79     12.82 o
  -5   7   4        3.32       -3.41      4.92 o
  -4   7   4     1693.51     1696.15     37.89 o
  -3   7   4      950.98     1039.11     25.53 o
  -2   7   4     5449.86     5711.39    112.91 o
  -1   7   4       10.76       15.27      6.76 o
   0   7   4       86.28       90.75      5.73 o
   1   7   4        7.08        8.62      4.70 o
   2   7   4      246.38      241.28     12.47 o
   3   7   4      106.64      127.83      7.12 o
   4   7   4       30.61       28.68      5.67 o
   5   7   4     2731.18     2866.85     52.40 o
   6   7   4      174.58      192.15      8.96 o
   7   7   4      731.83      699.91     20.97 o
   8   7   4      775.77      691.65     44.56 o
   9   7   4      311.07      311.58     23.00 o
 -15   8   4       47.03       23.96     10.16 o
 -14   8   4       14.21       24.55     10.54 o
 -13   8   4        1.01       -0.17      8.62 o
 -12   8   4      393.54      417.23     20.66 o
 -11   8   4      132.12      110.83     11.84 o
 -10   8   4      268.72      254.54     19.17 o
  -9   8   4      479.05      478.95     20.59 o
  -8   8   4      466.92      449.78     19.30 o
  -7   8   4        3.00        8.27      5.70 o
  -6   8   4     1675.94     1695.61     38.57 o
  -5   8   4     3181.48     3177.84     66.28 o
  -4   8   4        2.10        8.16      8.47 o
  -3   8   4      230.84      234.64     13.88 o
  -2   8   4      317.95      298.02     12.15 o
  -1   8   4      132.17      130.59      6.82 o
   0   8   4      273.76      263.76      9.24 o
   1   8   4      264.27      237.00      9.04 o
   2   8   4        3.22        7.15      5.98 o
   3   8   4      259.62      263.83     12.10 o
   4   8   4      412.98      448.53     15.47 o
   5   8   4     1039.32     1107.72     34.57 o
   6   8   4      186.77      160.91     13.20 o
   7   8   4      258.12      275.02     18.15 o
   8   8   4      394.27      360.31     25.87 o
   9   8   4       70.92       76.66     19.17 o
 -15   9   4        1.29       17.43     10.78 o
 -14   9   4        8.95        8.15     11.98 o
 -13   9   4       69.33       74.39     11.16 o
 -12   9   4       23.36        9.90      8.98 o
 -11   9   4       60.26       70.09     10.49 o
 -10   9   4     1564.96     1511.66     45.52 o
  -9   9   4      144.40      128.11     11.16 o
  -8   9   4       92.75       97.03     10.78 o
  -7   9   4      140.43      142.87     10.07 o
  -6   9   4      703.54      718.91     26.08 o
  -5   9   4       36.54       38.72      7.36 o
  -4   9   4       50.32       59.73     10.24 o
  -3   9   4      124.29      145.85     12.94 o
  -2   9   4      345.17      381.89     14.01 o
  -1   9   4      658.93      694.67     16.61 o
   0   9   4       47.10       37.74      5.53 o
   1   9   4       10.54       15.95      5.33 o
   2   9   4      391.33      441.29     15.59 o
   3   9   4      192.79      190.58     10.87 o
   4   9   4      111.16       85.15     13.89 o
   5   9   4       30.49       29.74     10.78 o
   6   9   4      541.79      552.52     23.19 o
   7   9   4      109.02      118.58     14.18 o
   8   9   4       66.81       22.04     14.37 o
 -14  10   4       29.14       20.12     11.50 o
 -13  10   4       47.68       67.57     10.84 o
 -12  10   4       54.42       65.03     11.52 o
 -11  10   4      767.54      761.34     28.65 o
 -10  10   4        0.62       10.16      8.45 o
  -9  10   4      255.20      250.11     22.04 o
  -8  10   4      221.48      180.43     16.77 o
  -7  10   4        0.20       -1.82      7.02 o
  -6  10   4      150.50      133.66      9.41 o
  -5  10   4       90.70       82.37     10.84 o
  -4  10   4      219.73      220.87     11.04 o
  -3  10   4      599.70      625.54     19.30 o
  -2  10   4      371.40      354.29     11.26 o
  -1  10   4      260.54      298.54     10.32 o
   0  10   4      105.48       90.58      6.97 o
   1  10   4       47.86       64.11      6.40 o
   2  10   4      198.76      198.52     11.04 o
   3  10   4       77.45       78.83     13.42 o
   4  10   4       26.80       28.78      9.41 o
   5  10   4      251.07      263.70     17.62 o
   6  10   4      203.01      207.27     33.06 o
   7  10   4       12.83       30.66     17.25 o
   8  10   4      206.35      105.41     17.25 o
 -14  11   4       36.57       70.42     20.12 o
 -13  11   4       32.38       65.01     12.46 o
 -12  11   4      198.18      169.04     13.88 o
 -11  11   4      150.68      155.90     13.88 o
 -10  11   4      203.54      187.40     14.23 o
  -9  11   4        4.01        4.50      8.73 o
  -8  11   4      907.88      895.76     31.08 o
  -7  11   4       70.45       63.45      8.30 o
  -6  11   4      137.12      127.16     19.49 o
  -5  11   4      499.96      532.73     22.63 o
  -4  11   4        8.87       17.85      6.76 o
  -3  11   4        0.09        5.46      6.17 o
  -2  11   4        1.34       11.23      5.36 o
  -1  11   4      498.59      481.12     18.42 o
   0  11   4       24.07       18.53      6.15 o
   1  11   4      493.87      495.35     26.41 o
   2  11   4      419.75      435.45     20.97 o
   3  11   4      324.09      339.68     18.97 o
   4  11   4       11.88       11.26     10.06 o
   5  11   4      147.66      183.59     16.78 o
   6  11   4       61.52       13.42     13.42 o
 -13  12   4       39.33       57.52     11.84 o
 -12  12   4      173.02      178.24     21.08 o
 -11  12   4       61.89       99.94     12.82 o
 -10  12   4        2.24        3.39      8.73 o
  -9  12   4       46.37       27.73     10.10 o
  -8  12   4     2213.53     2241.70     62.46 o
  -7  12   4      254.25      221.50     15.33 o
  -6  12   4      590.55      593.14     24.61 o
  -5  12   4      118.67      135.95      9.87 o
  -4  12   4      205.07      190.67     43.60 o
  -3  12   4      132.02      129.72      8.30 o
  -2  12   4      643.81      640.83     18.53 o
  -1  12   4       10.54       22.93      9.13 o
   0  12   4      326.84      312.57     29.71 o
   1  12   4      145.95      172.12     13.88 o
   2  12   4      276.06      294.94     54.62 o
   3  12   4        8.24       23.00     15.33 o
   4  12   4      186.64      207.94     23.00 o
   5  12   4       25.68       40.25     22.04 o
 -13  13   4        2.49       17.64     10.78 o
 -12  13   4       80.25       97.46     12.20 o
 -11  13   4       14.00       25.60     11.50 o
 -10  13   4       36.53       49.07     10.16 o
  -9  13   4      149.83      134.16     21.08 o
  -8  13   4       15.70        5.10      8.45 o
  -7  13   4      295.80      305.67     19.64 o
  -6  13   4      780.08      783.86     42.16 o
  -5  13   4      106.29       77.32      9.78 o
  -4  13   4      162.41      155.51      9.03 o
  -3  13   4        3.70       11.46      8.72 o
  -2  13   4       99.80      102.23      9.96 o
  -1  13   4      409.97      435.56     31.62 o
   0  13   4        6.01       12.94      7.59 o
   1  13   4      238.45      235.73     21.08 o
   2  13   4        4.25       20.12     12.46 o
   3  13   4     1044.06     1178.67     52.70 o
   4  13   4      319.38      285.56     23.96 o
 -12  14   4      131.95      119.85     15.58 o
 -11  14   4       21.15       38.10     16.29 o
 -10  14   4       61.70       65.58     13.20 o
  -9  14   4        4.21       18.11     14.85 o
  -8  14   4       29.65       24.70     10.54 o
  -7  14   4      210.62      234.85     17.95 o
  -6  14   4       21.97       25.17     17.73 o
  -5  14   4        8.19       21.56      9.41 o
  -4  14   4      125.29      130.91     10.00 o
  -3  14   4       19.24       16.83      8.45 o
  -2  14   4      109.14       97.84     17.25 o
  -1  14   4       57.49       76.14     11.73 o
   0  14   4      261.16      261.61     25.87 o
   1  14   4      447.32      444.64     30.66 o
   2  14   4      367.08      394.81     30.66 o
   3  14   4        2.09      -13.42     13.42 o
 -10  15   4       47.06       49.56     17.25 o
  -9  15   4      215.00      228.98     16.51 o
  -8  15   4       25.39       39.70     12.20 o
  -7  15   4      193.91      124.55     25.87 o
  -6  15   4      175.70      187.82     14.56 o
  -5  15   4       67.27       65.58     19.07 o
  -4  15   4        0.11        8.28      9.41 o
  -3  15   4      148.99      172.00     13.20 o
  -2  15   4        2.16       34.50     10.84 o
  -1  15   4        5.05       15.01     10.10 o
   0  15   4       13.89        7.67     12.46 o
   1  15   4      253.81      259.69     23.96 o
  -8  16   4      382.47      452.30     31.62 o
  -7  16   4        0.30       11.92     33.54 o
  -6  16   4        7.18        8.03      8.73 o
  -5  16   4      169.20      200.28     23.96 o
  -4  16   4      706.75      725.29     46.48 o
  -3  16   4       61.04       77.40     16.29 o
  -2  16   4      158.67      150.85     14.50 o
   1 -18   5      175.70      206.99     21.08 o
   2 -18   5        3.10       47.91     16.29 o
   4 -18   5       99.56       62.23     10.49 o
   5 -18   5      252.45      242.37     17.58 o
   6 -18   5       29.33        8.15      8.13 o
   7 -18   5        9.40       36.99      9.41 o
  -1 -17   5        9.80      -12.46     12.46 o
   0 -17   5      103.07      117.87     23.00 o
   2 -17   5        3.54       16.29     13.42 o
   3 -17   5       91.60       82.41     19.17 o
   4 -17   5       59.45       54.82      8.98 o
   5 -17   5      273.81      265.33     28.75 o
   6 -17   5       89.05       89.31     12.46 o
   7 -17   5      143.83      160.36     31.14 o
   8 -17   5      141.50      165.23     12.52 o
   9 -17   5       38.13       74.01     10.78 o
  -3 -16   5        4.44       43.12     23.00 o
  -2 -16   5      107.19       74.74     16.29 o
  -1 -16   5      249.65      276.94     22.04 o
   0 -16   5       23.22       20.12     17.25 o
   1 -16   5        1.91        6.71     11.50 o
   3 -16   5       54.48       74.50      9.81 o
   4 -16   5       25.51       29.23     10.84 o
   5 -16   5       61.86       59.61     17.73 o
   6 -16   5      349.22      309.98     14.56 o
   7 -16   5      108.77      136.98     11.84 o
   8 -16   5        1.86       18.94     23.48 o
   9 -16   5      167.18      128.41     17.25 o
  10 -16   5        1.23       -4.79     13.42 o
  11 -16   5       85.48      120.74     22.04 o
  -5 -15   5        1.32      -11.50     11.50 o
  -4 -15   5        0.07       26.83     13.42 o
  -3 -15   5        0.46       23.96     18.21 o
  -2 -15   5       80.60       61.33     17.25 o
  -1 -15   5      346.89      302.81     23.00 o
   0 -15   5       30.43       23.96     11.50 o
   1 -15   5       45.54       50.79     13.42 o
   2 -15   5       15.62       42.16     14.37 o
   3 -15   5       33.10       45.28      8.29 o
   4 -15   5        0.11       -6.10      6.10 o
   5 -15   5        1.14       28.15     14.85 o
   6 -15   5      486.57      476.48     19.30 o
   7 -15   5      302.20      334.44     15.14 o
   8 -15   5        0.13       15.26      8.73 o
   9 -15   5       65.62       53.71     10.16 o
  10 -15   5       10.64        2.87     12.46 o
  11 -15   5      161.55      201.24     23.96 o
  12 -15   5        0.34      -15.33     16.29 o
  -6 -14   5        0.52       -2.87     19.17 o
  -5 -14   5      142.70      164.82     20.12 o
  -4 -14   5       40.29       28.75     12.46 o
  -3 -14   5        3.94       -2.87     14.37 o
  -2 -14   5        5.33       -2.87     11.50 o
  -1 -14   5        3.03        8.62     10.54 o
   0 -14   5      179.65      188.78     17.25 o
   1 -14   5      574.13      569.21     29.71 o
   2 -14   5        2.85       29.11      7.77 o
   3 -14   5      196.87      174.18     13.20 o
   4 -14   5       77.56       61.96     21.08 o
   5 -14   5       42.72       46.16      9.58 o
   6 -14   5        3.32       -2.17      6.41 o
   7 -14   5      127.00      150.91     34.98 o
   8 -14   5        1.21       17.25     11.50 o
   9 -14   5      370.83      289.40     23.96 o
  -7 -13   5      401.75      377.97     19.30 o
  -6 -13   5       78.91       61.66     12.59 o
  -5 -13   5       88.15       98.12     11.52 o
  -4 -13   5      126.65      105.15     11.97 o
  -3 -13   5       25.21       29.97     19.17 o
  -2 -13   5      618.64      619.31     23.04 o
  -1 -13   5        6.53        0.96      7.77 o
   0 -13   5      733.03      655.49     23.04 o
   1 -13   5      160.61      165.61     10.78 o
   2 -13   5        4.98       12.58      5.60 o
   3 -13   5      914.67      884.44     27.32 o
   4 -13   5      100.66       83.02      6.81 o
   5 -13   5       48.36       46.13     13.75 o
   6 -13   5       22.17       27.37     10.71 o
   7 -13   5      541.86      486.54     30.66 o
   8 -13   5       17.25       18.87      8.73 o
   9 -13   5       16.18       19.86      8.45 o
  10 -13   5        2.39       27.79     11.50 o
  11 -13   5       19.17       60.37     14.37 o
  12 -13   5       44.87       51.75     14.37 o
  13 -13   5       23.42       60.37     16.29 o
  -8 -12   5       57.02       44.43     31.62 o
  -7 -12   5        0.95       -4.71     13.89 o
  -6 -12   5       15.39       26.64     11.16 o
  -5 -12   5      110.29      113.31     11.16 o
  -4 -12   5      735.28      795.36     38.33 o
  -3 -12   5      308.06      331.56     23.00 o
  -2 -12   5        4.54       17.67      7.77 o
  -1 -12   5        0.57       20.04      7.60 o
   0 -12   5        1.31       12.46      6.78 o
   1 -12   5       86.38       69.38      9.13 o
   2 -12   5      396.86      363.65     12.15 o
   3 -12   5       16.61       24.91      5.53 o
   4 -12   5        1.68        8.53      7.43 o
   5 -12   5      127.90      126.16      8.02 o
   6 -12   5       36.76       46.02      8.13 o
   7 -12   5      604.53      604.72     22.01 o
   8 -12   5     1016.69      990.90     25.00 o
   9 -12   5       19.72       24.39     12.94 o
  10 -12   5       37.44       51.75     11.50 o
  11 -12   5      169.54      190.70     18.21 o
  12 -12   5       44.81       61.33     14.37 o
  13 -12   5        0.52       -0.96     11.50 o
  -9 -11   5        0.01       11.50     12.46 o
  -8 -11   5      178.14      156.40     20.60 o
  -7 -11   5      586.57      636.83     32.10 o
  -6 -11   5      303.95      341.14     23.96 o
  -5 -11   5        0.90       11.58      9.10 o
  -4 -11   5       42.80       65.31      9.41 o
  -3 -11   5       37.55       26.83      8.50 o
  -2 -11   5       38.03       40.38     10.54 o
  -1 -11   5       56.07       66.33      9.67 o
   0 -11   5      422.29      441.76     23.96 o
   1 -11   5       58.90       58.47      8.45 o
   2 -11   5      306.73      295.96     11.24 o
   3 -11   5      315.29      356.72     10.93 o
   4 -11   5       43.22       28.71      5.64 o
   5 -11   5      244.58      222.11     12.94 o
   6 -11   5        6.11       16.29     11.50 o
   7 -11   5       10.59       12.27      6.67 o
   8 -11   5       14.49       20.91      9.98 o
   9 -11   5        1.10        1.11      6.41 o
  10 -11   5      144.73      113.08     15.33 o
  12 -11   5       22.32       14.37     10.54 o
  13 -11   5        1.67       11.50     12.46 o
  14 -11   5        6.16       14.37     13.42 o
 -10 -10   5      149.26      139.91     15.23 o
  -9 -10   5       36.76       14.34     20.12 o
  -8 -10   5        0.09       11.77      9.41 o
  -7 -10   5       40.91       25.62     20.60 o
  -6 -10   5      258.33      233.52     26.83 o
  -5 -10   5      103.30      105.20     15.81 o
  -4 -10   5      591.26      594.67     21.68 o
  -3 -10   5       13.44        2.46      6.90 o
  -2 -10   5      446.81      439.73     17.27 o
  -1 -10   5       46.04       32.85      7.45 o
   0 -10   5       19.21       11.83      6.67 o
   1 -10   5     2069.29     2133.07     41.75 o
   2 -10   5       85.13       91.02      6.08 o
   3 -10   5       10.93       13.49      4.36 o
   4 -10   5       85.43      101.73      8.85 o
   5 -10   5      593.50      563.72     19.30 o
   6 -10   5       96.80       98.31     13.89 o
   7 -10   5     1884.52     1948.98     41.51 o
   8 -10   5      628.83      625.59     17.42 o
   9 -10   5      495.31      478.85     21.08 o
  10 -10   5       16.87       21.08     13.42 o
  11 -10   5        0.80       16.29     11.50 o
  12 -10   5      299.81      317.19     24.91 o
  13 -10   5      117.03      150.45     18.21 o
  14 -10   5        2.21       -6.71     12.46 o
 -11  -9   5       19.07       22.07     12.46 o
 -10  -9   5        0.60        9.10      9.49 o
  -9  -9   5       41.83       32.58      9.13 o
  -8  -9   5      927.65      828.51     30.15 o
  -7  -9   5       85.16       74.69     18.21 o
  -6  -9   5       19.12        5.75      8.62 o
  -5  -9   5      233.00      218.41     14.56 o
  -4  -9   5       18.72       19.01      8.45 o
  -3  -9   5     1178.90     1193.93     34.21 o
  -2  -9   5      403.07      421.03     16.90 o
  -1  -9   5       60.30       49.49      7.60 o
   0  -9   5      352.28      338.75     14.23 o
   1  -9   5     4690.23     4605.27     74.28 o
   2  -9   5      257.16      280.15     11.73 o
   3  -9   5       52.50       45.06      5.33 o
   4  -9   5      785.42      815.64     30.19 o
   5  -9   5       45.32       72.72      8.45 o
   6  -9   5      455.83      406.95     13.09 o
   7  -9   5       20.85       22.80      5.33 o
   8  -9   5      428.01      411.94     24.44 o
   9  -9   5      190.53      189.63     12.14 o
  10  -9   5        8.22       -0.96      9.58 o
  11  -9   5      797.05      757.03     37.37 o
  12  -9   5       73.97       83.37     15.33 o
  13  -9   5        1.41        4.79     14.37 o
  14  -9   5      894.03      937.19     46.96 o
 -11  -8   5       33.82       61.29     13.06 o
 -10  -8   5      140.80      164.55     13.88 o
  -9  -8   5      697.91      669.37     25.72 o
  -8  -8   5       45.97       44.27     10.36 o
  -7  -8   5      125.59      110.09     10.78 o
  -6  -8   5        0.09       21.08     12.46 o
  -5  -8   5        0.07        7.37      7.25 o
  -4  -8   5       21.16       27.70      7.09 o
  -3  -8   5     1927.34     1943.28     50.14 o
  -2  -8   5      931.38     1060.39     30.10 o
  -1  -8   5        1.94       10.06      5.42 o
   0  -8   5     2078.02     2048.41     50.51 o
   1  -8   5     2150.04     2257.77     42.86 o
   2  -8   5       23.01       14.30      4.99 o
   3  -8   5      177.88      180.09      7.28 o
   4  -8   5      178.35      188.95     10.16 o
   5  -8   5      797.63      863.95     21.14 o
   6  -8   5        9.92        4.31      4.59 o
   7  -8   5      329.71      333.88     13.23 o
   8  -8   5     1868.25     1796.88     46.52 o
   9  -8   5        1.93       16.91     25.39 o
  10  -8   5       81.19       79.54     13.42 o
  11  -8   5      630.27      537.59     30.66 o
  12  -8   5       68.05       86.24     14.37 o
  13  -8   5       31.94       23.96     13.42 o
  14  -8   5       18.33       23.00     16.29 o
 -12  -7   5       14.52       17.88     12.94 o
 -11  -7   5      262.78      277.09     18.26 o
 -10  -7   5      765.25      766.69     28.79 o
  -9  -7   5      162.05      133.12     11.84 o
  -8  -7   5      666.57      617.95     22.69 o
  -7  -7   5        9.58       12.19     18.21 o
  -6  -7   5       14.19       25.97     10.06 o
  -5  -7   5     1668.55     1748.63     46.32 o
  -4  -7   5     2329.45     2382.66     92.47 o
  -3  -7   5      525.78      529.67     18.97 o
  -2  -7   5     2272.84     2067.06     79.06 o
  -1  -7   5     1820.93     1890.87     80.46 o
   0  -7   5     4818.11     4552.36    105.29 o
   1  -7   5     1653.87     1626.53     31.81 o
   2  -7   5     2808.38     2812.46     51.84 o
   3  -7   5       59.99       92.32      5.60 o
   4  -7   5     1516.62     1512.82     32.34 o
   5  -7   5       80.87       72.91      6.04 o
   6  -7   5      486.94      538.37     15.03 o
   7  -7   5      893.31      904.86     21.79 o
   8  -7   5       17.41       17.70      6.41 o
   9  -7   5     1029.76      962.10     39.29 o
  10  -7   5      508.31      547.17     31.62 o
  11  -7   5      115.96      104.45     16.29 o
  12  -7   5        3.66        4.79     12.46 o
  13  -7   5       61.90       68.04     14.37 o
  14  -7   5      178.36      199.32     22.04 o
 -13  -6   5       16.62       52.01     14.85 o
 -12  -6   5       43.96       76.09     19.17 o
 -11  -6   5        8.33       20.09      9.13 o
 -10  -6   5       15.29       16.91     16.29 o
  -9  -6   5      385.00      358.99     18.62 o
  -8  -6   5      174.20      173.47     13.55 o
  -7  -6   5      319.98      279.72     14.86 o
  -6  -6   5       47.11       49.83      9.81 o
  -5  -6   5     2843.35     2685.60     66.40 o
  -4  -6   5      168.71      187.83     10.84 o
  -3  -6   5       77.33       61.84      7.45 o
  -2  -6   5      588.77      514.13     17.27 o
  -1  -6   5      458.76      482.45     16.22 o
   0  -6   5      794.09      834.65     23.69 o
   1  -6   5     2276.47     2150.53     52.16 o
   2  -6   5     1427.14     1408.73     24.71 o
   3  -6   5      854.84      826.85     23.60 o
   4  -6   5     1485.95     1470.38     31.41 o
   5  -6   5     1184.31     1089.29     24.73 o
   6  -6   5      223.93      196.21      8.31 o
   7  -6   5     1783.66     1872.00     44.38 o
   8  -6   5        9.45        7.67      6.78 o
   9  -6   5       89.44       77.51     10.06 o
  10  -6   5     1234.90     1244.79     52.70 o
  11  -6   5       15.16        7.67      9.58 o
  12  -6   5       61.86       65.16     15.33 o
  13  -6   5      104.25      103.49     19.17 o
  14  -6   5      222.81      270.23     26.83 o
 -13  -5   5      182.70      187.32     25.39 o
 -12  -5   5        0.43       14.61     29.23 o
 -11  -5   5       32.99       25.58     15.81 o
 -10  -5   5      490.41      464.79     20.33 o
  -9  -5   5     1549.64     1431.14     41.67 o
  -8  -5   5        5.99        2.54      7.60 o
  -7  -5   5       95.60       81.96     10.84 o
  -6  -5   5      148.75      165.78     11.52 o
  -5  -5   5      333.24      305.69     20.12 o
  -4  -5   5      993.47     1086.79     24.50 o
  -3  -5   5      527.06      496.46     13.04 o
  -2  -5   5       12.38       16.63      3.79 o
  -1  -5   5     1658.81     1680.81     34.91 o
   0  -5   5     1217.01     1241.18     27.38 o
   1  -5   5        2.41        0.81      3.48 o
   2  -5   5        7.81       11.17      3.32 o
   3  -5   5      299.29      295.99     13.42 o
   4  -5   5      585.33      553.83     14.54 o
   5  -5   5       16.36       19.50      4.63 o
   6  -5   5       90.82       80.85      6.04 o
   7  -5   5      927.89      975.86     29.73 o
   8  -5   5      174.33      168.09     10.36 o
   9  -5   5       69.78       79.54     13.42 o
  10  -5   5       14.46       -9.58      9.58 o
  11  -5   5        2.15       -8.62     11.50 o
  12  -5   5      830.90      901.73     44.08 o
  13  -5   5      314.19      360.31     26.83 o
  14  -5   5       16.86       12.46     13.42 o
 -14  -4   5        0.02       23.63     13.58 o
 -13  -4   5       15.32       13.86     10.10 o
 -12  -4   5        3.24        1.70     15.33 o
 -11  -4   5       61.95       52.68     10.49 o
 -10  -4   5      209.66      226.68     14.91 o
  -9  -4   5       13.36       12.46      8.81 o
  -8  -4   5      251.48      248.69     14.46 o
  -7  -4   5      196.11      222.16     13.50 o
  -6  -4   5      791.68      865.77     21.39 o
  -5  -4   5     5355.49     5583.84    108.01 o
  -4  -4   5     4527.26     4587.09     89.17 o
  -3  -4   5      130.69      145.30      6.90 o
  -2  -4   5     4294.03     4193.69     82.02 o
  -1  -4   5     1706.87     1778.81     31.91 o
   0  -4   5      289.85      287.75      8.00 o
   1  -4   5     2544.13     2474.28     43.19 o
   2  -4   5     1925.67     2064.31     31.26 o
   3  -4   5     4916.26     5286.40     88.47 o
   4  -4   5      101.95      100.84      5.26 o
   5  -4   5     2291.67     2504.15     68.62 o
   6  -4   5      481.54      466.78     24.60 o
   7  -4   5      189.46      212.85     11.09 o
   8  -4   5      743.74      740.74     31.62 o
  10  -4   5       13.00       23.96     11.50 o
  11  -4   5        7.37       31.62     11.50 o
  12  -4   5       31.73       20.12     12.46 o
  13  -4   5       68.31       83.37     18.21 o
  14  -4   5        6.19       18.21     14.37 o
 -14  -3   5        3.90       11.69     18.69 o
 -13  -3   5        0.01        2.18     11.98 o
 -12  -3   5        2.01       21.51      8.98 o
 -11  -3   5       23.74       27.64      8.45 o
 -10  -3   5      630.39      580.71     33.54 o
  -9  -3   5       81.57       84.79     18.21 o
  -8  -3   5      220.06      208.31     13.78 o
  -7  -3   5       80.13       74.66      5.68 o
  -6  -3   5     1836.43     1943.14     35.92 o
  -5  -3   5        3.32       14.57      4.03 o
  -4  -3   5     3268.35     3009.18     52.34 o
  -3  -3   5     2928.33     2837.85     49.32 o
  -2  -3   5     4563.09     4491.02     75.62 o
  -1  -3   5      396.68      349.39      9.04 o
   0  -3   5     4072.46     3862.90     65.27 o
   1  -3   5       64.15       55.77      4.15 o
   2  -3   5      601.87      576.95     10.44 o
   3  -3   5      798.57      862.27     17.44 o
   4  -3   5      103.13      121.44      5.84 o
   5  -3   5        0.82        7.84      3.86 o
   6  -3   5       77.18       86.62      6.59 o
   7  -3   5      198.97      195.48      8.82 o
   8  -3   5      674.10      726.80     23.31 o
   9  -3   5      249.15      269.27     20.12 o
  10  -3   5      637.15      577.84     31.62 o
  11  -3   5      157.04      156.20     20.12 o
  12  -3   5       11.94       14.37     13.42 o
  13  -3   5        1.08        0.96     12.46 o
  14  -3   5       60.24      129.37     20.12 o
 -14  -2   5      491.94      484.13     23.01 o
 -13  -2   5       83.38       94.30     17.25 o
 -12  -2   5      125.68      118.71     14.04 o
 -11  -2   5       29.59       25.90     10.80 o
 -10  -2   5        8.31       13.42      8.81 o
  -9  -2   5        8.99       32.97      7.32 o
  -8  -2   5       80.77      104.52      7.84 o
  -7  -2   5      686.96      718.35     16.38 o
  -6  -2   5     1396.53     1550.96     29.31 o
  -5  -2   5     2718.95     2793.00     49.16 o
  -4  -2   5     3274.19     3295.08     56.85 o
  -3  -2   5     2760.26     2570.02     44.94 o
  -2  -2   5      509.84      511.43     16.13 o
  -1  -2   5     2732.93     2930.38     50.44 o
   0  -2   5     4246.50     3869.07     65.34 o
   1  -2   5      173.82      200.08      8.10 o
   2  -2   5     3855.92     3912.89     78.67 o
   3  -2   5      898.21      960.18     20.89 o
   4  -2   5     1158.86     1134.76     22.82 o
   5  -2   5      126.79       97.81      5.73 o
   6  -2   5     3383.18     3852.23     75.24 o
   7  -2   5       56.84       57.76      6.45 o
   8  -2   5        0.89       10.44     11.02 o
   9  -2   5      340.83      309.52     22.04 o
  10  -2   5        0.40       19.17     12.46 o
  11  -2   5       88.28       94.87     15.33 o
  12  -2   5       88.52       92.95     15.33 o
  13  -2   5        3.63        0.96     13.42 o
  14  -2   5      415.62      453.26     32.58 o
 -15  -1   5        2.52        5.03     12.94 o
 -14  -1   5        0.09        8.62     26.83 o
 -13  -1   5      506.72      473.38     29.71 o
 -12  -1   5        0.22       23.96     11.50 o
 -11  -1   5      116.17      119.79     10.84 o
 -10  -1   5      331.96      343.29     13.97 o
  -9  -1   5      267.35      255.89     11.88 o
  -8  -1   5      709.75      712.92     19.90 o
  -7  -1   5        0.44        5.05      4.13 o
  -6  -1   5     2069.10     1998.31     36.56 o
  -5  -1   5     3830.04     3881.55     66.51 o
  -4  -1   5     2812.10     2642.28     46.27 o
  -3  -1   5      425.70      467.94     11.25 o
  -2  -1   5     7475.36     7342.97    121.38 o
  -1  -1   5     2424.07     2355.70     43.57 o
   0  -1   5       10.47       18.49      4.37 o
   1  -1   5      129.58      157.87      5.68 o
   2  -1   5      383.68      364.92     10.25 o
   3  -1   5      748.24      746.80     15.39 o
   4  -1   5     1452.97     1595.91     29.48 o
   5  -1   5     2578.84     2665.06     47.09 o
   6  -1   5       34.63       22.48      4.76 o
   7  -1   5     4354.63     4460.10     76.71 o
   8  -1   5        2.32        8.62     11.50 o
   9  -1   5      397.29      482.01     28.75 o
  10  -1   5        5.59        4.79     10.54 o
  11  -1   5       49.16       33.54     12.46 o
  12  -1   5       12.61       20.12     14.37 o
  13  -1   5       15.77       39.29     15.33 o
  14  -1   5       13.51       20.12     14.37 o
 -15   0   5       17.81       54.34     12.91 o
 -14   0   5      192.91      194.89     30.66 o
 -13   0   5       63.42       65.32     13.89 o
 -12   0   5        4.31        9.66      6.99 o
 -11   0   5       26.04       27.12      7.61 o
 -10   0   5       77.88       85.17     11.04 o
  -9   0   5      250.99      229.83     10.77 o
  -8   0   5      192.09      195.88      9.76 o
  -7   0   5      176.98      255.80     11.98 o
  -6   0   5     1536.97     1484.56     28.36 o
  -5   0   5     1884.80     2015.08     36.48 o
  -4   0   5     1277.99     1342.39     25.31 o
  -3   0   5     3561.25     3742.18     63.58 o
  -2   0   5     3666.66     3684.06     62.62 o
  -1   0   5     4198.36     4156.65     70.04 o
   0   0   5      279.41      295.32      8.06 o
   1   0   5    11523.37    10697.74    149.72 o
   2   0   5     1797.72     1867.35     33.49 o
   3   0   5      267.18      294.37      8.52 o
   4   0   5      650.00      740.07     16.10 o
   5   0   5     3452.71     3444.88     59.78 o
   6   0   5        9.42       13.11      5.33 o
   7   0   5       87.76       62.07      6.43 o
   8   0   5       20.55       38.97      6.81 o
   9   0   5     1031.99     1030.14     46.00 o
  10   0   5       57.91       48.87     13.42 o
  11   0   5      197.91      213.69     21.08 o
  12   0   5      422.68      403.43     28.75 o
  13   0   5       78.17       84.33     16.29 o
 -15   1   5      148.26      125.75     13.42 o
 -14   1   5      115.22       98.01     11.84 o
 -13   1   5       28.48       24.24      8.20 o
 -12   1   5      153.04      121.03     10.74 o
 -11   1   5        4.58        7.20      7.56 o
 -10   1   5      156.20      144.94      9.95 o
  -9   1   5      596.38      604.77     18.40 o
  -8   1   5      413.95      417.72     14.32 o
  -7   1   5        0.18        7.76      4.29 o
  -6   1   5     1164.37     1105.06     21.99 o
  -5   1   5      306.29      367.20     10.03 o
  -4   1   5     1091.46     1231.03     24.20 o
  -3   1   5     1225.79     1253.04     23.85 o
  -2   1   5      426.05      438.06     10.46 o
  -1   1   5      186.81      204.01      6.74 o
   0   1   5     2301.33     2293.00     40.31 o
   1   1   5      824.75      779.82     13.53 o
   2   1   5     1169.45     1347.73     25.40 o
   3   1   5      932.52      962.49     19.56 o
   4   1   5       15.48       26.39      4.57 o
   5   1   5        5.22        5.62      4.63 o
   6   1   5       69.95       80.70      6.14 o
   7   1   5      277.87      253.91      9.68 o
   8   1   5      319.36      295.78     12.24 o
   9   1   5      522.62      473.38     27.79 o
  10   1   5      577.71      553.88     31.62 o
  11   1   5      540.74      521.30     32.58 o
  12   1   5        6.55        2.87     11.50 o
  13   1   5       91.62       78.58     19.17 o
 -15   2   5      197.71      198.73     16.26 o
 -14   2   5       32.14       44.10     10.84 o
 -13   2   5       10.43       12.69      7.39 o
 -12   2   5      608.99      559.44     23.08 o
 -11   2   5      247.66      262.67     14.03 o
 -10   2   5      111.69       97.93      8.71 o
  -9   2   5      119.41      105.15     13.72 o
  -8   2   5       48.42       53.11      6.90 o
  -7   2   5       84.93       97.22      5.88 o
  -6   2   5     2870.68     2843.99     50.05 o
  -5   2   5      245.00      269.29      9.93 o
  -4   2   5      681.64      897.73     18.39 o
  -3   2   5     2410.82     2369.25     41.77 o
  -2   2   5     5608.00     5599.36     93.39 o
  -1   2   5      788.58      760.42     19.49 o
   0   2   5     2241.69     2175.09     38.50 o
   1   2   5      628.02      664.26     12.19 o
   2   2   5      155.79      139.49      7.61 o
   3   2   5       49.06       64.59      5.03 o
   4   2   5      214.02      252.41     11.31 o
   5   2   5      767.70      817.07     18.18 o
   6   2   5       84.83       95.99     14.38 o
   7   2   5       32.50       41.66      8.30 o
   8   2   5       43.16       36.59      7.40 o
   9   2   5        0.01       -6.71      8.62 o
  10   2   5        1.08       17.25     13.42 o
  11   2   5       42.67       43.12     13.42 o
  12   2   5      155.92      180.15     23.00 o
 -15   3   5        3.43       12.56      8.26 o
 -14   3   5      230.04      232.93     13.26 o
 -13   3   5        1.27        8.08      7.81 o
 -12   3   5       71.86       53.16      7.84 o
 -11   3   5        7.19       24.14      6.90 o
 -10   3   5       45.55       39.38      9.28 o
  -9   3   5       19.60        9.43     12.01 o
  -8   3   5     1087.50     1111.39     26.88 o
  -7   3   5       99.17       84.62      6.42 o
  -6   3   5      845.73      928.92     33.96 o
  -5   3   5      480.28      506.32     14.11 o
  -4   3   5       28.87       29.08      3.89 o
  -3   3   5     1379.23     1303.03     24.74 o
  -2   3   5     3159.11     3163.93     54.56 o
  -1   3   5     1393.62     1468.84     27.32 o
   0   3   5      392.26      341.14      9.10 o
   1   3   5     1229.62     1281.52     20.99 o
   2   3   5      141.45      135.69      6.09 o
   3   3   5      643.29      610.59     20.74 o
   4   3   5     1497.52     1597.54     31.26 o
   5   3   5      440.56      453.04     12.69 o
   6   3   5        0.63        9.34      6.27 o
   7   3   5       58.21       69.65      7.10 o
   8   3   5     2671.55     2424.23     52.17 o
   9   3   5       45.10       17.60     11.98 o
  10   3   5       41.95       76.66     15.33 o
  11   3   5        3.86       46.96     15.33 o
  12   3   5      137.99      137.03     19.17 o
 -15   4   5        0.11       26.24      9.39 o
 -14   4   5       73.38       89.72     11.21 o
 -13   4   5      895.52      884.92     25.61 o
 -12   4   5      896.89      805.25     34.26 o
 -11   4   5      293.78      340.33     20.14 o
 -10   4   5      105.31       91.76     12.25 o
  -9   4   5        7.72       13.69      8.20 o
  -8   4   5       40.67       42.03      6.36 o
  -7   4   5      111.59       74.78      5.80 o
  -6   4   5       55.31       52.78      6.80 o
  -5   4   5       45.41       40.60      4.72 o
  -4   4   5       31.50       20.34      4.17 o
  -3   4   5      180.77      224.51      8.12 o
  -2   4   5        9.56        3.00      4.94 o
  -1   4   5     1927.43     1955.47     38.04 o
   0   4   5     3173.59     2995.74     52.09 o
   1   4   5     1211.37     1218.23     20.43 o
   2   4   5     2538.00     2637.26     46.88 o
   3   4   5       19.79        6.17      4.35 o
   4   4   5      420.32      460.16     12.39 o
   5   4   5        6.44        3.15      4.67 o
   6   4   5       36.81       43.52      7.47 o
   7   4   5      777.44      764.63     18.26 o
   8   4   5      688.37      641.28     19.47 o
   9   4   5       80.61       77.79     16.77 o
  10   4   5       24.88       19.17     12.46 o
  11   4   5      117.94      125.53     19.17 o
 -15   5   5        0.09       -1.08      7.71 o
 -14   5   5      195.44      192.33     11.77 o
 -13   5   5      222.94      213.29     30.19 o
 -12   5   5      195.24      190.25     14.35 o
 -11   5   5      534.37      538.20     17.65 o
 -10   5   5        9.77        9.93      6.45 o
  -9   5   5      212.29      222.82     12.82 o
  -8   5   5      171.95      191.58     12.18 o
  -7   5   5      175.25      166.48      7.88 o
  -6   5   5      270.73      275.51      8.91 o
  -5   5   5      728.50      793.83     17.20 o
  -4   5   5      125.18      140.59      6.85 o
  -3   5   5       94.88      108.32      7.51 o
  -2   5   5      253.66      281.05     24.91 o
  -1   5   5      204.94      150.86     16.81 o
   0   5   5     1655.22     1636.97     26.36 o
   1   5   5     1032.62     1030.20     18.14 o
   2   5   5      172.73      184.18      8.44 o
   3   5   5      134.98      107.03      6.83 o
   4   5   5       18.70        7.92      4.14 o
   5   5   5        0.40       -0.17      5.53 o
   6   5   5       28.72       39.78      6.79 o
   7   5   5        7.19       13.03      5.53 o
   8   5   5       66.31       73.51     14.75 o
   9   5   5       92.15       78.05     11.52 o
  10   5   5       13.18       22.04     12.46 o
  11   5   5      100.58      122.66     18.21 o
 -15   6   5        0.07       49.94     11.73 o
 -14   6   5        0.26       -6.72      6.72 o
 -13   6   5       59.96       82.24     10.43 o
 -12   6   5       14.29        3.21      6.44 o
 -11   6   5      221.13      203.97     14.04 o
 -10   6   5      203.54      186.05     10.77 o
  -9   6   5      167.46      205.16     10.13 o
  -8   6   5      882.56      930.95     49.35 o
  -7   6   5        0.04        2.72      6.41 o
  -6   6   5     1458.33     1480.64     33.93 o
  -5   6   5       12.60       21.07      7.22 o
  -4   6   5      230.31      249.50     13.20 o
  -3   6   5      809.50      915.25     23.20 o
  -2   6   5      247.99      251.75     12.26 o
  -1   6   5       97.17      114.78      8.10 o
   0   6   5     1107.89     1154.91     27.66 o
   1   6   5      579.35      553.77     13.39 o
   2   6   5      371.03      359.73     10.74 o
   3   6   5     2417.51     2358.35     43.28 o
   4   6   5       27.89       42.14      5.69 o
   5   6   5     1039.31     1092.45     23.68 o
   6   6   5      182.90      179.20      8.92 o
   7   6   5       32.97       19.66      9.13 o
   8   6   5        3.98        9.40      7.18 o
   9   6   5       35.81       50.79     14.37 o
  10   6   5        0.41        5.75     12.46 o
 -15   7   5       16.86       41.24     22.04 o
 -14   7   5      322.17      305.22     51.27 o
 -13   7   5       25.48       21.05     10.80 o
 -12   7   5        5.98       -6.71      8.13 o
 -11   7   5        0.02       -0.96     10.54 o
 -10   7   5       39.59       44.51     13.89 o
  -9   7   5      457.68      449.14     19.30 o
  -8   7   5      185.82      145.39     11.84 o
  -7   7   5      758.36      716.18     26.80 o
  -6   7   5      430.96      436.26     14.92 o
  -5   7   5       12.01       13.40      6.04 o
  -4   7   5     1768.33     1834.88     41.29 o
  -3   7   5      222.32      243.26     13.20 o
  -2   7   5      169.89      139.48      9.21 o
  -1   7   5      112.93      119.66      6.31 o
   0   7   5      201.94      203.32      8.21 o
   1   7   5      473.43      456.69     12.71 o
   2   7   5     1273.59     1311.10     31.49 o
   3   7   5      159.33      175.38      9.65 o
   4   7   5     1113.43     1102.28     33.80 o
   5   7   5       15.77       25.95      7.70 o
   6   7   5      162.84      151.65     19.93 o
   7   7   5       18.52       23.74     10.36 o
 -15   8   5        1.03        0.85      9.13 o
 -14   8   5       98.93       89.81     12.20 o
 -13   8   5      338.62      317.47     26.83 o
 -12   8   5      512.42      466.36     22.36 o
 -11   8   5      722.57      681.72     26.40 o
 -10   8   5      354.87      354.75     17.95 o
  -9   8   5      262.48      274.96     15.23 o
  -8   8   5       23.47       11.02      8.13 o
  -7   8   5      718.12      783.50     25.66 o
  -6   8   5      229.49      249.00     13.88 o
  -5   8   5      142.51      131.45      9.32 o
  -4   8   5      918.40      990.04     25.36 o
  -3   8   5       14.04       20.84      7.62 o
  -2   8   5      350.42      329.81     13.21 o
  -1   8   5        0.24        7.22      4.35 o
   0   8   5     1265.64     1371.63     26.91 o
   1   8   5      830.87      795.91     18.11 o
   2   8   5        3.41        2.52      7.59 o
   3   8   5     1117.48     1164.01     29.42 o
   4   8   5       46.49       52.10      7.51 o
   5   8   5       78.83       85.79     10.04 o
   6   8   5        0.05        8.41      9.13 o
   7   8   5      236.30      248.05     17.03 o
 -15   9   5        0.06       30.60     10.49 o
 -14   9   5        0.03       16.77      9.41 o
 -13   9   5       56.94       68.95     11.84 o
 -12   9   5       28.76       17.12     17.73 o
 -11   9   5        0.44       19.19     20.12 o
 -10   9   5       16.31       23.55      9.20 o
  -9   9   5       29.43       28.01      9.58 o
  -8   9   5     1125.87     1124.05     53.66 o
  -7   9   5       10.46        8.37      6.90 o
  -6   9   5        1.92       -3.15      7.09 o
  -5   9   5      136.42      139.46     15.81 o
  -4   9   5       35.78       34.06      7.56 o
  -3   9   5        0.04        1.57      5.48 o
  -2   9   5       93.30       88.20      8.07 o
  -1   9   5      145.15      126.68      9.09 o
   0   9   5      517.40      513.81     15.13 o
   1   9   5       24.72       21.58      6.36 o
   2   9   5      131.36      133.57     11.61 o
   3   9   5        1.87        3.33      6.45 o
   4   9   5       20.92       37.90      7.15 o
   5   9   5      166.47      182.03     15.41 o
   6   9   5      413.89      406.99     42.16 o
   7   9   5      152.54      174.92     49.83 o
 -14  10   5        5.20       -1.92      8.81 o
 -13  10   5       11.57       14.85      9.49 o
 -12  10   5       12.46       25.27      9.90 o
 -11  10   5       24.51       -0.72      8.62 o
 -10  10   5        5.02       20.76     11.50 o
  -9  10   5        4.34       11.42      8.45 o
  -8  10   5       29.52       20.33      6.90 o
  -7  10   5       19.81       25.69      7.18 o
  -6  10   5      558.44      528.01     17.69 o
  -5  10   5        0.72        2.40     10.05 o
  -4  10   5       27.48       36.17      7.71 o
  -3  10   5      104.22       94.27     10.08 o
  -2  10   5      113.59       98.69      7.19 o
  -1  10   5       25.92       22.32      5.26 o
   0  10   5        3.95       11.92      5.66 o
   1  10   5      129.41      129.92     11.34 o
   2  10   5     1615.86     1617.33     38.56 o
   3  10   5        7.77       20.60     10.84 o
   4  10   5       13.00       14.52      9.13 o
   5  10   5        0.10        5.21     10.59 o
   6  10   5       29.83       22.94     16.77 o
   7  10   5        2.25       24.91     20.12 o
 -14  11   5      137.82      140.24     14.91 o
 -13  11   5        3.61       -3.02      9.13 o
 -12  11   5       71.56       80.06     11.84 o
 -11  11   5        7.77       28.11     16.77 o
 -10  11   5      199.52      178.86     14.86 o
  -9  11   5       99.42       96.87     11.52 o
  -8  11   5      803.62      857.65     45.04 o
  -7  11   5      703.67      709.29     21.73 o
  -6  11   5      655.67      604.56     19.90 o
  -5  11   5       12.85        7.78      6.58 o
  -4  11   5     1536.89     1586.00     38.15 o
  -3  11   5     1047.73     1038.58     20.41 o
  -2  11   5       52.05       55.56      6.66 o
  -1  11   5       56.72       68.38      6.92 o
   0  11   5      562.17      525.18     26.43 o
   1  11   5        3.31       -6.59      6.59 o
   2  11   5     2344.58     2425.55     92.47 o
   3  11   5       11.46       17.05     10.80 o
   4  11   5        1.22       21.17     13.89 o
   5  11   5       16.43       20.24     20.60 o
   6  11   5       97.21       86.26     23.96 o
 -13  12   5      254.45      306.59     19.30 o
 -12  12   5      239.68      244.01     17.72 o
 -11  12   5       99.49      110.50     22.04 o
 -10  12   5      118.89      104.64     15.81 o
  -9  12   5      179.10      168.18     14.23 o
  -8  12   5      103.23      116.84     15.81 o
  -7  12   5       44.76       39.60      7.92 o
  -6  12   5       14.37        3.16      6.40 o
  -5  12   5        0.21       12.60     12.62 o
  -4  12   5        2.05        3.58      7.77 o
  -3  12   5      616.76      639.42     16.70 o
  -2  12   5       31.46       31.12      6.92 o
  -1  12   5       12.00       16.08      5.83 o
   0  12   5      110.19      114.87      7.95 o
   1  12   5      497.98      469.79     26.83 o
   2  12   5       56.27       57.58     10.59 o
   3  12   5       11.97       40.05     11.16 o
   4  12   5      174.18      189.53     15.54 o
   5  12   5       95.60       97.50     14.70 o
 -12  13   5        1.59       10.61     12.46 o
 -11  13   5      638.84      723.85     29.42 o
 -10  13   5      138.57      111.88     13.50 o
  -9  13   5        4.44       -1.12      9.67 o
  -8  13   5       32.15       56.52     16.29 o
  -7  13   5      123.12      120.61     16.91 o
  -6  13   5        3.26       15.18      9.68 o
  -5  13   5       70.31       56.67     16.52 o
  -4  13   5       12.77       26.58      6.60 o
  -3  13   5      208.28      228.66     13.04 o
  -2  13   5       41.09       38.32      9.41 o
  -1  13   5      658.21      619.10     22.15 o
   0  13   5      108.33      115.66     11.00 o
   1  13   5        0.70        4.48      9.41 o
   2  13   5      147.42      120.98     19.17 o
   3  13   5      152.14      148.22     14.28 o
 -11  14   5       16.90       27.31     10.84 o
 -10  14   5      162.20      184.08     45.04 o
  -9  14   5      265.17      241.92     19.64 o
  -8  14   5       21.51       42.84     11.28 o
  -7  14   5       31.74       44.28     11.28 o
  -6  14   5       73.13       72.00      9.58 o
  -5  14   5       12.58       14.19      6.00 o
  -4  14   5      699.06      731.63     19.31 o
  -3  14   5       18.89       19.31     15.32 o
  -2  14   5      100.75       92.85      8.73 o
  -1  14   5       53.25       39.37      8.58 o
   0  14   5      196.66      194.53     24.91 o
   1  14   5      194.95      232.86     23.96 o
   2  14   5      195.64      236.69     26.83 o
 -10  15   5      261.57      266.38     18.30 o
  -9  15   5      204.36      195.57     23.96 o
  -8  15   5        0.02        1.98     10.59 o
  -7  15   5      332.72      338.47     63.25 o
  -6  15   5        2.30       12.94     10.16 o
  -5  15   5        3.89       16.26      7.67 o
  -4  15   5      420.17      369.89     24.91 o
  -3  15   5        1.52       18.77      9.13 o
  -2  15   5        0.66        9.10     11.52 o
  -1  15   5      109.84       95.68     12.41 o
  -6  16   5       11.00       24.62      7.70 o
  -5  16   5       11.16        7.08     10.49 o
   2 -18   6      236.73      185.90     19.17 o
   3 -18   6      226.35      224.23     21.08 o
   4 -18   6      537.34      505.01     33.54 o
   5 -18   6        0.92       12.37      9.10 o
   6 -18   6       12.95       38.92     10.36 o
   7 -18   6      163.09      195.98     15.81 o
  -1 -17   6       55.32       96.79     20.12 o
   0 -17   6      294.67      358.39     26.83 o
   1 -17   6       89.08       91.99     17.25 o
   2 -17   6       47.34       59.41     16.29 o
   3 -17   6        4.52       18.21     12.46 o
   4 -17   6      463.04      456.79     18.94 o
   5 -17   6      131.67      140.26     26.83 o
   6 -17   6       14.48        6.59     14.85 o
   7 -17   6      458.98      475.77     38.33 o
   8 -17   6        0.06       39.34     14.85 o
  -3 -16   6        8.25      -13.42     16.29 o
  -2 -16   6       56.64       87.20     16.29 o
  -1 -16   6      146.73      146.62     20.12 o
   0 -16   6        2.56       17.25     14.37 o
   1 -16   6       32.71       33.54     12.46 o
   2 -16   6      166.66      166.74     18.21 o
   3 -16   6       37.16       74.74     18.21 o
   4 -16   6        6.30       19.96      9.58 o
   5 -16   6      312.78      308.34     14.56 o
   6 -16   6       61.57       88.81     12.94 o
   7 -16   6       99.69      112.71     14.85 o
   8 -16   6      116.95      111.78     11.02 o
  -5 -15   6       43.97        8.62     13.42 o
  -4 -15   6        0.53       -3.83     11.50 o
  -3 -15   6       68.78       69.95     22.04 o
  -2 -15   6        0.08      -10.54     10.54 o
  -1 -15   6       27.05       59.41     13.42 o
   0 -15   6      131.13      117.87     20.12 o
   1 -15   6      454.29      454.22     27.79 o
   2 -15   6       20.21       21.08     10.54 o
   3 -15   6       21.14       34.08      8.13 o
   4 -15   6       41.37       62.37     11.16 o
   5 -15   6       13.80       21.31      7.09 o
   6 -15   6       95.21       53.10      8.45 o
   7 -15   6      818.61      871.03     26.03 o
   8 -15   6       99.81      129.08     11.16 o
  -6 -14   6        8.39       23.78     34.50 o
  -5 -14   6        6.96       21.56     10.16 o
  -4 -14   6        1.01       11.60     18.69 o
  -3 -14   6      177.50      168.23     14.00 o
  -2 -14   6      170.48      169.25     18.69 o
  -1 -14   6       12.85       39.22      8.13 o
   0 -14   6        3.29       -6.66      7.09 o
   1 -14   6      262.50      277.40     15.23 o
   2 -14   6      307.54      307.68     15.58 o
   3 -14   6       93.32       82.69      7.32 o
   4 -14   6      203.22      184.32     10.02 o
   5 -14   6      222.06      218.40      9.96 o
   6 -14   6      187.07      187.72     10.19 o
   7 -14   6      165.89      135.62     12.09 o
   8 -14   6        0.13       33.42      8.45 o
   9 -14   6      175.93      160.03     15.33 o
  10 -14   6       86.88       69.00     13.42 o
  11 -14   6      178.78      184.95     19.17 o
  12 -14   6       20.61       44.08     13.42 o
  -7 -13   6       78.60       84.84     11.84 o
  -6 -13   6      139.40      152.11     14.86 o
  -5 -13   6      102.37      110.70     16.29 o
  -4 -13   6       50.97       80.07     28.75 o
  -3 -13   6       17.44        7.94      8.85 o
  -2 -13   6      742.98      780.48     26.40 o
  -1 -13   6       57.24       82.51      9.49 o
   0 -13   6      365.13      340.84     15.91 o
   1 -13   6      499.97      505.12     19.65 o
   2 -13   6        1.39       -1.92      7.45 o
   3 -13   6     1075.99     1145.23     26.16 o
   4 -13   6      389.92      411.83     13.04 o
   5 -13   6       86.15       84.97      6.99 o
   6 -13   6       12.00       13.08      5.40 o
   7 -13   6      367.49      361.47     16.26 o
   8 -13   6      174.05      188.40     10.13 o
   9 -13   6       20.94       17.25     10.54 o
  10 -13   6       16.37       31.62     12.46 o
  11 -13   6       33.38       62.29     16.29 o
  12 -13   6       16.58       29.71     13.42 o
  13 -13   6        5.15       26.83     14.37 o
  -8 -12   6      123.58      133.88     28.75 o
  -7 -12   6       60.88       81.89     12.14 o
  -6 -12   6       15.72       14.26      9.10 o
  -5 -12   6      309.23      343.93     17.62 o
  -4 -12   6        3.66       -7.67      8.13 o
  -3 -12   6       34.11       24.13     12.94 o
  -2 -12   6      224.86      252.51     13.55 o
  -1 -12   6       54.94       66.58     10.06 o
   0 -12   6        9.22       23.54      7.77 o
   1 -12   6      208.76      220.25     12.52 o
   2 -12   6     1827.36     1857.87     37.94 o
   3 -12   6        3.66        3.57      5.14 o
   4 -12   6      399.88      425.36     13.75 o
   5 -12   6       59.47       57.77      6.26 o
   6 -12   6      197.59      156.60     11.73 o
   7 -12   6      305.35      305.04     11.98 o
   8 -12   6     1823.29     1808.63     50.09 o
   9 -12   6      279.75      246.27     20.12 o
  10 -12   6        7.73        3.83     10.54 o
  11 -12   6        2.60        0.00     12.46 o
  12 -12   6      364.49      396.72     28.75 o
  13 -12   6        0.01       52.70     16.29 o
  -9 -11   6      655.54      645.94     26.71 o
  -8 -11   6       76.00       72.16     13.10 o
  -7 -11   6       42.32       38.81     13.42 o
  -6 -11   6      126.23      146.03     12.52 o
  -5 -11   6      177.19      169.45     12.82 o
  -4 -11   6       62.84       64.44      9.13 o
  -3 -11   6       83.75       65.67      9.13 o
  -2 -11   6       22.19       34.47     11.50 o
  -1 -11   6      137.62      144.07     10.49 o
   0 -11   6        4.74       23.04      7.09 o
   1 -11   6      741.66      759.05     24.05 o
   2 -11   6      107.46      104.20      7.15 o
   3 -11   6     1800.25     1777.48     35.69 o
   4 -11   6      324.02      335.01     11.12 o
   5 -11   6     1175.47     1267.19     27.14 o
   6 -11   6       17.15       25.85      7.23 o
   7 -11   6       54.95       45.25      7.86 o
   8 -11   6      290.01      296.20     15.23 o
   9 -11   6       74.17       59.41     13.42 o
  10 -11   6       12.28       25.87     11.50 o
  11 -11   6       90.85       77.62     14.37 o
  12 -11   6      120.79      137.03     18.21 o
  13 -11   6       83.40      106.37     18.21 o
 -10 -10   6       54.76       58.15     17.73 o
  -9 -10   6      123.10      128.79     11.84 o
  -8 -10   6      362.05      367.08     20.19 o
  -7 -10   6        1.18        7.44     18.21 o
  -6 -10   6      252.30      215.61     13.55 o
  -5 -10   6       30.85       31.62     10.54 o
  -4 -10   6      704.66      710.97     24.73 o
  -3 -10   6      654.60      709.32     37.85 o
  -2 -10   6      300.26      336.62     15.23 o
  -1 -10   6        0.47       -0.48      7.19 o
   0 -10   6      290.10      295.32     13.20 o
   1 -10   6        6.16       12.57      5.73 o
   2 -10   6      515.38      510.76     14.06 o
   3 -10   6       16.89       27.42      7.77 o
   4 -10   6      117.00      118.05      7.51 o
   5 -10   6       11.11        1.60      5.99 o
   6 -10   6       19.72       13.20      5.60 o
   7 -10   6      125.80      122.55      8.30 o
   8 -10   6        7.37        1.92      8.62 o
   9 -10   6       12.16        0.00      8.62 o
  10 -10   6     1717.01     1679.84     67.08 o
  11 -10   6        7.79       46.00     12.46 o
  12 -10   6        0.07       -7.67     11.50 o
  13 -10   6       13.65       31.62     14.37 o
  14 -10   6       34.39       40.25     16.29 o
 -11  -9   6      190.58      225.43     18.60 o
 -10  -9   6       56.59       64.48     11.16 o
  -9  -9   6      220.81      249.44     16.59 o
  -8  -9   6      595.24      548.32     59.41 o
  -7  -9   6      160.71      172.10     12.52 o
  -6  -9   6      110.77      114.90     11.84 o
  -5  -9   6       13.10        6.54      8.62 o
  -4  -9   6     1976.22     1958.93     51.48 o
  -3  -9   6      795.63      798.40     25.75 o
  -2  -9   6       11.15        0.15      6.41 o
  -1  -9   6      194.74      212.48     11.98 o
   0  -9   6     1034.38     1112.09     31.15 o
   1  -9   6     3449.03     3534.63     83.68 o
   2  -9   6      355.48      335.35     10.56 o
   3  -9   6       19.90       20.96      5.14 o
   4  -9   6      286.18      277.36     10.78 o
   5  -9   6      841.27      865.77     21.36 o
   6  -9   6       42.61       56.28     12.14 o
   7  -9   6        2.83        6.67      5.88 o
   8  -9   6      161.01      205.07     16.29 o
   9  -9   6      116.18      101.58     14.37 o
  11  -9   6      228.85      215.61     20.12 o
  12  -9   6       13.44       38.33     14.37 o
  13  -9   6      122.44      153.32     18.21 o
  14  -9   6        0.38       32.58     14.37 o
 -11  -8   6       38.54       46.57     23.00 o
 -10  -8   6      214.57      136.07     20.12 o
  -9  -8   6      150.86      131.28     18.21 o
  -8  -8   6        0.48        3.67     13.42 o
  -7  -8   6        5.20        0.19      9.58 o
  -6  -8   6      314.16      300.94     15.23 o
  -5  -8   6        1.85       22.04      9.58 o
  -4  -8   6     2535.64     2616.96     93.43 o
  -3  -8   6     2002.37     2000.97     91.99 o
  -2  -8   6      132.60      102.71      9.41 o
  -1  -8   6     1599.98     1531.35     40.21 o
   0  -8   6     1430.78     1401.40     37.25 o
   1  -8   6      309.94      257.77     17.25 o
   2  -8   6        0.40        3.83      4.79 o
   3  -8   6      189.29      209.15      9.54 o
   4  -8   6      114.13      106.66      7.61 o
   5  -8   6     2676.77     2573.26     52.26 o
   6  -8   6     1990.06     2074.28     43.22 o
   7  -8   6        0.30        2.14      5.02 o
   8  -8   6       92.45      112.12     15.33 o
   9  -8   6        9.50       19.17     10.54 o
  10  -8   6       23.45       25.87     11.50 o
  11  -8   6      143.29       93.91     15.33 o
  12  -8   6        8.34       14.37     12.46 o
  13  -8   6       48.45       79.54     18.21 o
  14  -8   6      138.20      132.24     19.17 o
 -12  -7   6      184.64      245.32     26.83 o
 -11  -7   6      335.64      305.69     17.95 o
 -10  -7   6        0.76      -10.08     17.73 o
  -9  -7   6      237.91      184.94     31.14 o
  -8  -7   6      100.89       92.41     11.04 o
  -7  -7   6       44.74       38.32      9.13 o
  -6  -7   6        2.32       -6.75      9.10 o
  -5  -7   6     2835.59     2732.12     68.28 o
  -4  -7   6     3965.41     3886.16     92.76 o
  -3  -7   6        1.37       11.02      7.19 o
  -2  -7   6      673.14      654.50     28.75 o
  -1  -7   6      748.11      810.75     25.87 o
   0  -7   6        3.41        9.77      5.05 o
   1  -7   6     1466.74     1461.59     37.78 o
   2  -7   6      137.69      134.61      6.34 o
   3  -7   6        1.06        1.44      3.25 o
   4  -7   6       28.67       25.27      4.92 o
   5  -7   6        9.71       29.18      6.67 o
   6  -7   6       36.59       31.04      5.88 o
   7  -7   6       24.02       14.93      6.41 o
   8  -7   6      271.89      260.65     19.17 o
   9  -7   6        0.09       -8.62      8.62 o
  10  -7   6      178.19      178.24     17.25 o
  11  -7   6       57.50       44.08     13.42 o
  12  -7   6        9.72        1.92     11.50 o
  13  -7   6      286.20      308.56     24.91 o
  14  -7   6       51.11       20.12     16.29 o
 -13  -6   6       54.11       70.01     14.04 o
 -12  -6   6       87.92       91.14     12.52 o
 -11  -6   6       90.95       74.99     11.73 o
 -10  -6   6      248.82      220.61     14.23 o
  -9  -6   6      539.14      524.49     22.63 o
  -8  -6   6      158.26      149.86     12.52 o
  -7  -6   6      251.21      258.22     22.52 o
  -6  -6   6       34.42       25.86     18.21 o
  -4  -6   6      139.95      145.50     10.10 o
  -3  -6   6      227.65      217.23     11.52 o
  -2  -6   6      997.76     1093.88     30.10 o
  -1  -6   6       59.00       58.44      5.21 o
   0  -6   6       60.88       57.51      5.81 o
   1  -6   6        9.16        7.97      4.22 o
   2  -6   6       55.76       53.88      4.18 o
   3  -6   6      471.01      468.44     12.06 o
   4  -6   6      303.75      348.62     14.95 o
   5  -6   6      313.90      291.57     10.15 o
   6  -6   6      418.57      425.31     12.49 o
   7  -6   6       15.07       28.75      7.45 o
   8  -6   6     1917.08     1847.54     70.91 o
   9  -6   6      289.12      333.48     23.00 o
  10  -6   6     1914.96     1896.41     73.79 o
  11  -6   6      259.58      267.36     22.04 o
  12  -6   6       27.96       39.29     17.25 o
  13  -6   6      205.21      139.91     19.17 o
  14  -6   6      104.63       63.25     16.29 o
 -13  -5   6       13.72       42.76     32.10 o
 -12  -5   6       48.36       42.59     11.97 o
 -11  -5   6       70.75       49.83     14.37 o
 -10  -5   6       89.50       84.16     12.82 o
  -9  -5   6        0.08       -5.14      9.10 o
  -8  -5   6       66.31       64.48     16.77 o
  -7  -5   6      164.31      154.22      8.74 o
  -6  -5   6        2.64        5.84      8.56 o
  -5  -5   6      202.81      196.83     11.16 o
  -4  -5   6       28.84       19.72      7.05 o
  -3  -5   6       42.56       38.65      4.17 o
  -2  -5   6     1176.47     1133.28     22.06 o
  -1  -5   6     2680.00     2664.20     57.32 o
   0  -5   6     1886.59     1970.90     35.40 o
   1  -5   6      408.34      388.82      9.90 o
   2  -5   6     1071.51     1058.28     17.48 o
   3  -5   6      881.05      844.24     14.77 o
   4  -5   6     2780.07     2733.07     55.30 o
   5  -5   6      299.36      301.59     10.15 o
   6  -5   6      696.30      720.58     38.81 o
   7  -5   6      178.44      215.94     22.52 o
   8  -5   6      157.78      154.28     15.33 o
   9  -5   6      165.56      155.24     16.29 o
  10  -5   6     2420.29     2358.30     89.12 o
  11  -5   6       11.34       44.08     12.46 o
  12  -5   6       74.76       73.79     14.37 o
  13  -5   6      105.12       95.83     18.21 o
  14  -5   6       36.97       45.04     18.21 o
 -13  -4   6       90.90      106.64     34.02 o
 -12  -4   6        8.27       -5.75      9.58 o
 -11  -4   6       44.88       74.02     17.25 o
 -10  -4   6        8.99       19.17      8.13 o
  -9  -4   6       87.91       78.80     11.46 o
  -8  -4   6        8.10        7.37      7.77 o
  -7  -4   6      142.62      125.05      8.15 o
  -6  -4   6      243.96      322.86     11.93 o
  -5  -4   6     1616.23     1694.74     31.82 o
  -4  -4   6      313.91      388.72     11.93 o
  -3  -4   6     2175.29     2061.12     37.30 o
  -2  -4   6     5562.52     5661.15    109.32 o
  -1  -4   6     1004.67      999.65     19.81 o
   0  -4   6     4712.28     4660.04     78.44 o
   1  -4   6       75.93       59.92      4.57 o
   2  -4   6     1173.79     1102.06     21.29 o
   3  -4   6      347.46      351.35     18.15 o
   4  -4   6     6824.21     7072.26    117.68 o
   5  -4   6      739.45      857.37     16.38 o
   6  -4   6      814.78      787.40     31.01 o
   7  -4   6     1833.96     1937.18     51.83 o
  10  -4   6       54.33       37.37     12.46 o
  11  -4   6       66.67       63.25     16.29 o
  12  -4   6       63.93       70.91     16.29 o
  13  -4   6       71.73       42.16     15.33 o
  14  -4   6       22.18       76.66     16.29 o
 -14  -3   6        8.25      -10.04     12.46 o
 -13  -3   6       62.45       49.94     12.20 o
 -12  -3   6      226.74      225.19     16.78 o
 -11  -3   6       40.64       69.68     10.78 o
 -10  -3   6        0.03       12.46     10.54 o
  -9  -3   6      128.52      121.18     23.48 o
  -8  -3   6        6.11       11.50      9.58 o
  -7  -3   6       54.90       67.42      6.78 o
  -6  -3   6      967.07     1042.93     21.56 o
  -5  -3   6      216.98      184.47      7.23 o
  -4  -3   6      312.21      374.44     10.26 o
  -3  -3   6     1463.93     1416.85     26.75 o
  -2  -3   6     1214.06     1222.39     23.40 o
  -1  -3   6     1028.42     1093.01     21.33 o
   0  -3   6       38.86       37.66      4.18 o
   1  -3   6      127.66      132.51      5.60 o
   2  -3   6      203.24      237.91     11.16 o
   3  -3   6     1082.02     1088.57     25.58 o
   4  -3   6      542.02      568.36     15.56 o
   5  -3   6      276.41      305.89     10.45 o
   6  -3   6      163.65      181.68      7.56 o
   7  -3   6       69.18       61.55      9.13 o
   8  -3   6       23.07       26.83     11.50 o
  10  -3   6      440.27      362.23     25.87 o
  11  -3   6      355.84      321.02     23.96 o
  12  -3   6       72.66       52.70     14.37 o
  13  -3   6       12.95       19.17     13.42 o
  14  -3   6      481.23      496.38     34.50 o
 -14  -2   6      262.67      315.64     19.91 o
 -13  -2   6        0.03       25.87     13.42 o
 -12  -2   6        9.14       12.46      8.73 o
 -11  -2   6      747.11      714.56     30.19 o
 -10  -2   6       10.36       -0.21      8.98 o
  -9  -2   6       19.71       11.14      7.14 o
  -8  -2   6        0.03       -1.39      4.92 o
  -7  -2   6       12.39       11.84      4.50 o
  -6  -2   6       70.23       62.21      5.50 o
  -5  -2   6        4.09        4.65      4.27 o
  -4  -2   6      438.53      424.61     11.00 o
  -3  -2   6       44.72       16.14      3.65 o
  -2  -2   6       71.52      101.54      5.38 o
  -1  -2   6      121.24      116.03      5.55 o
   0  -2   6      269.84      237.66      7.29 o
   1  -2   6     4170.99     4397.40     88.06 o
   2  -2   6     1093.78     1150.62     26.54 o
   3  -2   6     2377.67     2410.50     42.36 o
   4  -2   6     1501.29     1451.04     27.28 o
   5  -2   6     1058.83      982.74     20.32 o
   6  -2   6      325.99      328.09      9.93 o
   7  -2   6      154.77      112.34     10.67 o
   8  -2   6      182.06      155.24     16.29 o
   9  -2   6       97.73      114.03     15.33 o
  10  -2   6      238.26      191.65     18.21 o
  11  -2   6       64.21       60.37     15.33 o
  12  -2   6        0.84      -11.50     11.50 o
  13  -2   6       94.11      117.87     19.17 o
 -14  -1   6      285.06      273.06     17.46 o
 -13  -1   6       31.19       25.75     10.10 o
 -12  -1   6      779.66      724.55     35.46 o
 -11  -1   6       35.44       54.19     22.52 o
 -10  -1   6      196.66      165.68     11.77 o
  -9  -1   6     1291.51     1308.88     31.51 o
  -8  -1   6        6.05       11.75      5.60 o
  -7  -1   6     1609.88     1614.55     30.88 o
  -6  -1   6        0.27        3.37      4.14 o
  -5  -1   6       17.86       36.57      4.62 o
  -4  -1   6        3.42       10.33      3.79 o
  -3  -1   6     3284.28     3416.28     72.48 o
  -2  -1   6      548.50      575.69     13.07 o
  -1  -1   6      461.89      456.27     10.94 o
   0  -1   6      486.50      520.03     11.64 o
   1  -1   6      203.97      225.02      5.67 o
   2  -1   6     4493.50     4676.42     78.56 o
   3  -1   6      101.88       97.70      6.09 o
   4  -1   6      378.10      429.78     10.98 o
   5  -1   6      707.69      767.30     16.91 o
   6  -1   6      333.88      332.61     13.08 o
   7  -1   6      141.98      123.78      8.62 o
   8  -1   6      372.45      309.41     15.54 o
  10  -1   6      936.41      784.82     40.25 o
  11  -1   6        3.91       -1.92     12.46 o
  12  -1   6       28.53       20.12     13.42 o
  13  -1   6       59.03      108.28     17.25 o
 -15   0   6       37.65       52.51     11.46 o
 -14   0   6        1.55       27.84     11.32 o
 -13   0   6       38.62       28.22     11.97 o
 -12   0   6      207.86      199.74     15.66 o
 -11   0   6      308.18      299.68     19.26 o
 -10   0   6        4.85        1.92      7.68 o
  -9   0   6       64.75       76.64      7.71 o
  -8   0   6      324.81      345.59     12.70 o
  -7   0   6      165.64      194.00     10.65 o
  -6   0   6       31.18       34.68      8.35 o
  -5   0   6      282.19      303.11      9.25 o
  -4   0   6       83.93       54.95      5.01 o
  -3   0   6      199.29      182.28      6.77 o
  -2   0   6    13441.05    13845.47    226.21 o
  -1   0   6      245.25      275.64      7.94 o
   0   0   6     2403.51     2424.88     42.37 o
   1   0   6        0.83        7.06      2.67 o
   2   0   6      969.92     1130.55     21.92 o
   3   0   6      198.55      226.45      7.76 o
   4   0   6     5418.04     5827.08     98.02 o
   5   0   6      263.95      289.75     10.33 o
   6   0   6     2766.74     2802.70     50.17 o
   7   0   6      202.83      172.76     11.36 o
   8   0   6      999.49     1055.78     33.70 o
   9   0   6      506.67      478.18     28.75 o
  10   0   6       28.14       43.12     14.37 o
  11   0   6       58.94       45.04     14.37 o
  12   0   6       79.95       64.20     14.37 o
  13   0   6      105.14      135.12     21.08 o
 -15   1   6      119.34      115.64     44.56 o
 -14   1   6       12.78        4.79     10.16 o
 -13   1   6       16.11       20.13     12.20 o
 -12   1   6      251.09      247.57     29.23 o
 -11   1   6       45.48       67.40     10.69 o
 -10   1   6       36.18       34.42     16.28 o
  -9   1   6      911.64      889.49     23.57 o
  -8   1   6      222.08      242.71     10.66 o
  -7   1   6       35.14       40.77      6.51 o
  -6   1   6     1212.93     1257.67     24.85 o
  -5   1   6       15.43       16.87      4.87 o
  -4   1   6     2981.65     2931.87     51.18 o
  -3   1   6      304.79      377.49      9.88 o
  -2   1   6     2891.27     2676.98     46.90 o
  -1   1   6     1279.52     1330.32     25.06 o
   0   1   6      662.18      729.69     15.32 o
   1   1   6     3205.61     3102.59     45.75 o
   2   1   6      405.14      408.66     12.86 o
   3   1   6        7.88       13.51      5.95 o
   4   1   6       42.53       33.73      5.95 o
   5   1   6     2108.30     2236.74     47.40 o
   6   1   6        0.54        9.65      7.21 o
   7   1   6      273.37      244.91     15.49 o
   8   1   6       89.58       86.82     10.10 o
   9   1   6       42.27       31.70      8.73 o
  10   1   6        4.39       18.21     13.42 o
  11   1   6       80.42       79.54     14.37 o
  12   1   6       62.17       64.20     18.21 o
 -15   2   6       77.71       79.03     13.20 o
 -14   2   6       41.16       55.24     10.76 o
 -13   2   6       44.33       32.05      8.91 o
 -12   2   6      655.86      647.25     20.28 o
 -11   2   6       95.01       77.20     12.10 o
 -10   2   6      242.65      275.61     19.11 o
  -9   2   6       70.64       81.12      8.05 o
  -8   2   6       25.58       23.17      5.84 o
  -7   2   6      423.73      444.44     12.15 o
  -6   2   6      307.52      289.47      9.56 o
  -5   2   6      364.74      377.80     10.60 o
  -4   2   6       68.85       75.66      6.34 o
  -3   2   6       29.87       45.24      4.57 o
  -2   2   6      476.11      515.85     12.10 o
  -1   2   6       36.27       42.98      4.37 o
   0   2   6       49.58       69.82      5.17 o
   1   2   6      367.52      385.92      8.56 o
   2   2   6      579.65      574.76     14.93 o
   3   2   6      180.75      215.24      8.12 o
   4   2   6      606.43      622.56     14.84 o
   5   2   6      527.47      604.58     14.84 o
   6   2   6       11.26       12.03      5.35 o
   7   2   6      202.09      228.39     11.19 o
   8   2   6      685.14      673.66     36.41 o
   9   2   6       92.28      106.61     11.84 o
  10   2   6       48.26       69.00     14.37 o
  11   2   6        0.02       26.83     14.37 o
  12   2   6       19.59       31.62     15.33 o
 -15   3   6      327.34      318.24     15.61 o
 -14   3   6      235.29      223.04     12.35 o
 -13   3   6     1346.38     1267.35     32.74 o
 -12   3   6      141.56      124.61      9.73 o
 -11   3   6      579.67      582.21     20.20 o
 -10   3   6      152.41      150.36     12.18 o
  -9   3   6     1137.60     1098.20     27.24 o
  -8   3   6      260.44      245.30     10.81 o
  -7   3   6      624.90      611.21     14.95 o
  -6   3   6      165.26      185.37      7.49 o
  -5   3   6       18.97       26.37      4.46 o
  -4   3   6        0.39        2.20      3.67 o
  -3   3   6     5545.70     5619.88     94.29 o
  -2   3   6     4106.70     4455.15     75.61 o
  -1   3   6      175.01      200.51      7.86 o
   0   3   6     1479.13     1511.56     28.34 o
   1   3   6      327.38      360.59      8.47 o
   2   3   6       40.96       39.63      4.61 o
   3   3   6        0.05        5.94      4.03 o
   4   3   6     1203.44     1206.56     24.37 o
   5   3   6       51.14       49.55      5.81 o
   6   3   6      121.79      114.81      7.37 o
   7   3   6      455.02      469.28     17.00 o
   8   3   6      941.68      828.22     56.54 o
   9   3   6      901.61      778.93     29.71 o
  10   3   6       72.64       -0.96     12.46 o
  11   3   6        0.13       16.29     15.33 o
 -15   4   6       93.11      124.45     11.77 o
 -14   4   6      566.92      556.21     23.81 o
 -13   4   6        8.72       19.12      7.84 o
 -12   4   6      563.09      523.29     28.67 o
 -11   4   6       36.79       16.81      9.84 o
 -10   4   6      331.91      328.67     16.27 o
  -9   4   6      105.12      120.86      8.26 o
  -8   4   6      169.48      155.52     10.46 o
  -7   4   6      292.19      288.82      9.74 o
  -6   4   6     1001.70      992.66     20.81 o
  -5   4   6      353.44      371.39     10.39 o
  -4   4   6     3321.22     3435.61     62.32 o
  -3   4   6      280.64      247.73      7.89 o
  -2   4   6       58.70       38.24      4.23 o
  -1   4   6      483.71      545.13     12.81 o
   0   4   6       18.10       28.69      3.48 o
   1   4   6       78.45       84.65      4.90 o
   2   4   6      753.46      774.66     17.33 o
   3   4   6        1.97       -1.27      4.30 o
   4   4   6      193.85      175.59      8.04 o
   5   4   6      535.24      496.13     15.52 o
   6   4   6      237.96      210.40      9.24 o
   7   4   6      365.78      350.73     22.14 o
   8   4   6       37.78       34.52      8.98 o
   9   4   6      369.73      309.28     18.40 o
  10   4   6        0.66       12.46     13.42 o
  11   4   6      277.64      272.15     23.96 o
 -15   5   6        3.11        5.64      8.15 o
 -14   5   6       55.68       59.60     11.34 o
 -13   5   6      149.46      166.49     10.87 o
 -12   5   6     1373.20     1342.81     38.33 o
 -11   5   6      446.82      461.54     19.57 o
 -10   5   6     1353.66     1389.46     51.27 o
  -9   5   6      741.38      745.25     38.56 o
  -8   5   6      233.35      260.27     11.26 o
  -7   5   6      102.09       92.78      6.33 o
  -6   5   6       36.63       33.80      5.00 o
  -5   5   6       26.69       27.32      6.66 o
  -4   5   6      942.32      937.69     23.52 o
  -3   5   6      155.61      154.43     19.64 o
  -2   5   6     4463.09     4646.07     92.80 o
  -1   5   6      869.00      983.36     24.50 o
   0   5   6       44.64       58.51      4.43 o
   1   5   6     1803.44     1818.53     31.70 o
   2   5   6        0.12        0.96      6.10 o
   3   5   6     1166.34     1118.67     23.35 o
   4   5   6      562.77      556.31     14.44 o
   5   5   6        0.00        8.17      4.76 o
   6   5   6      180.24      174.87      8.97 o
   7   5   6      669.66      672.94     20.59 o
   8   5   6      721.96      705.53     26.71 o
   9   5   6      479.79      483.75     22.08 o
  10   5   6       50.91       68.04     16.29 o
 -15   6   6        0.66        3.87      9.81 o
 -14   6   6       49.50       43.18     14.37 o
 -13   6   6      726.61      695.19     49.83 o
 -12   6   6       31.20       40.12     10.10 o
 -11   6   6      261.29      211.22     16.09 o
 -10   6   6       33.09       42.58     10.54 o
  -9   6   6      163.74      156.68     12.20 o
  -8   6   6       17.43        5.21     12.46 o
  -7   6   6       30.94       35.26      6.52 o
  -6   6   6       21.15       34.42      6.59 o
  -5   6   6      178.47      177.34      9.52 o
  -4   6   6      292.21      257.59     11.21 o
  -3   6   6     1346.27     1343.56     31.58 o
  -2   6   6     1603.07     1634.58     36.90 o
  -1   6   6      478.94      536.97     19.77 o
   0   6   6      207.68      206.59      8.30 o
   1   6   6      480.08      454.22     12.10 o
   2   6   6      113.57      107.21      8.31 o
   3   6   6      855.24      844.62     29.68 o
   4   6   6     1218.62     1224.40     30.06 o
   5   6   6      736.92      737.88     21.13 o
   6   6   6        0.14        5.15      6.40 o
   7   6   6      189.27      170.09     13.55 o
   8   6   6        6.06       30.66     14.37 o
 -15   7   6        1.64        9.01     11.88 o
 -14   7   6       41.57       66.28     13.58 o
 -13   7   6      158.22      156.34     14.23 o
 -12   7   6      282.10      277.48     16.59 o
 -11   7   6        2.94       13.58      7.77 o
 -10   7   6     1312.08     1225.10     53.66 o
  -9   7   6       10.24        5.71      7.77 o
  -8   7   6     1133.00     1172.31     36.52 o
  -7   7   6       91.62      101.24     11.67 o
  -6   7   6      691.69      621.81     18.79 o
  -5   7   6      113.88       84.58      8.26 o
  -4   7   6     2628.57     2451.48     52.59 o
  -3   7   6     1962.09     2087.73     45.84 o
  -2   7   6     4844.11     5081.82    101.65 o
  -1   7   6      400.18      379.03     11.26 o
   0   7   6     1025.39     1065.92     21.75 o
   1   7   6       98.12      101.57      8.16 o
   2   7   6      481.63      484.34     15.79 o
   3   7   6     1189.14     1240.34     41.48 o
   4   7   6       11.91       12.46      6.20 o
   5   7   6      408.50      409.11     27.79 o
   6   7   6        0.00        0.85      6.59 o
   7   7   6      262.38      318.16     23.00 o
 -15   8   6       61.25       55.40     16.77 o
 -14   8   6        2.14        1.06     10.06 o
 -13   8   6        0.29        6.81      9.13 o
 -12   8   6      252.89      240.20     17.73 o
 -11   8   6      281.63      279.31     37.37 o
 -10   8   6        0.31        8.15      8.13 o
  -9   8   6      808.59      775.00     27.97 o
  -8   8   6      505.35      453.27     19.62 o
  -7   8   6      455.10      458.35     19.62 o
  -6   8   6      268.31      260.85     11.79 o
  -5   8   6      110.43      107.98      9.18 o
  -4   8   6      161.23      150.19      9.41 o
  -3   8   6       82.47       67.81      7.84 o
  -2   8   6       73.69       70.16      9.99 o
  -1   8   6        5.80        4.34      5.12 o
   0   8   6      242.30      244.12      9.26 o
   1   8   6      139.04      139.26      9.82 o
   2   8   6      101.47      107.36     13.33 o
   3   8   6      461.22      474.82     16.56 o
   4   8   6      243.16      277.18     12.90 o
   5   8   6       59.30       60.11      9.00 o
   6   8   6       35.35       67.08     15.33 o
   7   8   6       17.71       31.62     14.37 o
 -14   9   6        4.90       14.37     10.16 o
 -13   9   6      100.76      105.22     17.73 o
 -12   9   6       48.98       38.69      9.81 o
 -11   9   6        7.34       12.94     11.98 o
 -10   9   6      173.67      143.74     21.08 o
  -9   9   6        3.82        5.43     15.33 o
  -8   9   6        1.59       -2.04      7.60 o
  -7   9   6       16.78       10.61      9.05 o
  -6   9   6       26.55       28.96      9.76 o
  -5   9   6      117.97      118.47      9.76 o
  -4   9   6       34.72       21.99      6.59 o
  -3   9   6       33.99       22.53      6.99 o
  -2   9   6      336.00      342.59     17.73 o
  -1   9   6      232.24      233.90      9.78 o
   0   9   6      472.05      482.79     13.39 o
   1   9   6      253.22      264.14     10.28 o
   2   9   6        0.18       -1.24      5.84 o
   3   9   6        8.31       21.27      9.76 o
   4   9   6       74.47       92.33      9.18 o
   5   9   6      382.37      397.26     21.27 o
   6   9   6        2.29       53.66     16.29 o
   7   9   6       81.28       81.45     18.21 o
 -14  10   6       95.62      100.54     17.73 o
 -13  10   6      131.04      138.51     17.25 o
 -12  10   6      179.71      146.66     14.56 o
 -11  10   6       16.26       17.07      9.13 o
 -10  10   6       44.31       41.01     11.50 o
  -9  10   6      374.98      418.06     29.71 o
  -8  10   6     2013.92     2026.07     46.59 o
  -7  10   6      157.67      127.90     10.10 o
  -6  10   6       12.69       10.00      6.99 o
  -5  10   6        0.00        7.28      6.40 o
  -4  10   6      255.74      245.57     22.65 o
  -3  10   6      277.57      271.23     15.91 o
  -2  10   6       14.28       15.88      5.11 o
  -1  10   6       28.22       32.61      7.19 o
   0  10   6        0.00        7.18      9.15 o
   1  10   6      140.88      163.84      8.90 o
   2  10   6     1245.79     1247.43     31.96 o
   3  10   6      380.03      368.75     17.35 o
   4  10   6       11.20       18.57     17.25 o
   5  10   6       65.41       67.34     40.73 o
   6  10   6       64.75       65.16     18.21 o
 -13  11   6       65.64       77.74     17.73 o
 -12  11   6       78.13       82.50     13.88 o
 -11  11   6      222.53      230.44     15.91 o
 -10  11   6       17.87       -8.02      9.58 o
  -9  11   6      698.89      702.89     36.89 o
  -8  11   6      108.78       65.50     16.29 o
  -7  11   6       86.97       78.06     13.88 o
  -6  11   6       41.43       43.63     10.27 o
  -5  11   6       14.57        6.38      6.76 o
  -4  11   6       45.04       50.07      8.53 o
  -3  11   6      882.95      854.91     20.45 o
  -2  11   6      121.40      129.56      8.65 o
  -1  11   6      800.60      770.15     18.89 o
   0  11   6       10.45       12.80      6.33 o
   1  11   6       14.62       28.09      7.32 o
   2  11   6      382.69      351.19     51.27 o
   3  11   6       60.25       63.11     12.82 o
   4  11   6        1.99        4.31      9.49 o
   5  11   6       24.93       40.25     13.80 o
 -13  12   6       30.14       33.62     22.52 o
 -12  12   6        0.02       18.21     11.52 o
 -11  12   6        0.28       23.00     10.16 o
 -10  12   6       23.11       35.81     13.89 o
  -9  12   6       51.21       68.05     29.71 o
  -8  12   6       19.01       15.64     27.79 o
  -7  12   6      242.52      230.34     12.53 o
  -6  12   6     1032.23     1108.01     30.20 o
  -5  12   6      111.04       83.34     11.84 o
  -4  12   6      700.87      708.55     22.59 o
  -3  12   6       62.02       57.26      7.07 o
  -2  12   6      223.97      210.78      9.67 o
  -1  12   6      135.75      125.41      8.28 o
   0  12   6      267.16      307.85     11.55 o
   1  12   6      683.41      654.99     45.04 o
   2  12   6       32.64       57.52     20.60 o
   3  12   6      289.01      237.36     16.78 o
   4  12   6      150.97      127.73     13.78 o
 -12  13   6       17.12       17.99     10.36 o
 -11  13   6        6.28        8.69     11.50 o
 -10  13   6       58.13       89.03     25.87 o
  -9  13   6       91.05       62.78     20.60 o
  -8  13   6      167.73      153.22     14.86 o
  -7  13   6       11.83       14.40      9.27 o
  -6  13   6       70.58       87.93     11.69 o
  -5  13   6       26.98       28.21      9.16 o
  -4  13   6        0.18        2.59      7.05 o
  -3  13   6        4.84       16.89      6.82 o
  -2  13   6       34.63       53.63     13.28 o
  -1  13   6       28.37       46.25     10.56 o
   0  13   6      235.08      255.35     17.96 o
   1  13   6      283.09      287.28     18.15 o
   2  13   6      108.23      102.19     13.20 o
 -10  14   6      216.05      213.47     16.26 o
  -9  14   6       42.97       14.71     22.52 o
  -8  14   6       77.35      112.29     18.21 o
  -7  14   6      244.05      244.53     17.87 o
  -6  14   6       58.11       85.94     10.51 o
  -5  14   6       13.18       29.63      7.50 o
  -4  14   6       26.77       46.13      7.97 o
  -3  14   6      244.42      236.66     11.48 o
  -2  14   6      200.31      195.04     11.56 o
  -1  14   6        2.12        8.69      7.46 o
   0  14   6        2.45       25.87     16.29 o
   1  14   6        6.02        7.67     17.25 o
  -8  15   6       60.59       79.78     13.88 o
  -7  15   6      111.35      153.37     15.23 o
  -6  15   6       11.11       24.44     15.81 o
  -5  15   6        1.67        6.90      6.82 o
  -4  15   6        4.68       11.66      9.67 o
  -3  15   6      155.33      152.04     11.66 o
  -2  15   6        0.03       21.23     12.84 o
   2 -18   7      258.68      281.73     23.00 o
   3 -18   7       32.71       73.79     17.25 o
   4 -18   7      131.00      108.28     17.25 o
   5 -18   7       98.04       72.98     14.37 o
   6 -18   7        0.10        7.33     25.87 o
  -1 -17   7      749.15      730.20     38.33 o
   0 -17   7      274.51      309.52     23.96 o
   1 -17   7       93.53      141.82     24.91 o
   2 -17   7        6.39        4.79     12.46 o
   3 -17   7        0.08       -8.62     11.50 o
   4 -17   7       27.50       47.91     18.21 o
   5 -17   7       13.15       33.07     21.08 o
   6 -17   7        9.55       34.98      9.49 o
  -3 -16   7       32.57       11.50     13.42 o
  -2 -16   7       35.18       15.33     18.21 o
  -1 -16   7        1.71      -10.54     10.54 o
   0 -16   7       62.02       54.62     14.37 o
   1 -16   7       87.62      114.03     19.17 o
   2 -16   7       23.48       34.50     14.37 o
   3 -16   7        7.62        7.67     11.50 o
   4 -16   7        3.73        0.87     11.98 o
   5 -16   7       98.27      100.48     15.33 o
   6 -16   7       28.24       35.17      8.45 o
   8 -16   7        0.89       54.62     14.37 o
  -5 -15   7        5.01       13.39     11.28 o
  -4 -15   7      164.67      174.80     14.56 o
  -3 -15   7       43.33       63.57     18.21 o
  -2 -15   7       32.16       56.82     10.80 o
  -1 -15   7        3.30        6.71     11.50 o
   0 -15   7      166.63      170.13     12.20 o
   1 -15   7      230.38      218.13     13.55 o
   2 -15   7      351.06      339.87     22.04 o
   3 -15   7      140.84      147.65     12.14 o
   4 -15   7      185.21      183.81      9.55 o
   5 -15   7      249.42      246.55     10.87 o
   6 -15   7       15.44       15.99      6.04 o
   8 -15   7        2.31       17.25     11.50 o
   9 -15   7      170.21      184.95     18.21 o
  10 -15   7        4.50       26.83     13.42 o
  11 -15   7       21.65       11.50     12.46 o
  -6 -14   7        2.78       12.21     13.42 o
  -5 -14   7      269.77      289.96     17.72 o
  -4 -14   7       85.12       51.02     30.19 o
  -3 -14   7       48.89       65.80     10.10 o
  -2 -14   7       40.18       39.03     11.98 o
  -1 -14   7      514.39      535.55     30.66 o
   0 -14   7      226.19      237.13     14.18 o
   1 -14   7       89.56       76.87      9.41 o
   2 -14   7      509.07      531.19     25.87 o
   3 -14   7       16.20       14.05      6.25 o
   4 -14   7       82.29       55.46      9.23 o
   5 -14   7        1.12        1.73      5.83 o
   6 -14   7      616.30      653.21     26.28 o
   7 -14   7      106.36      113.16     11.16 o
   8 -14   7      207.29      224.25     14.91 o
   9 -14   7      448.28      482.97     27.79 o
  10 -14   7       69.01       57.50     13.42 o
  11 -14   7      232.98      221.36     20.12 o
  12 -14   7      276.53      362.23     26.83 o
  -7 -13   7        0.62       -8.13      8.13 o
  -6 -13   7       49.25       52.05     10.10 o
  -5 -13   7      218.04      240.66     17.72 o
  -4 -13   7      106.49      117.67     11.84 o
  -3 -13   7      297.33      283.37     35.46 o
  -2 -13   7      170.19      152.16     12.89 o
  -1 -13   7      327.28      335.01     16.22 o
   0 -13   7     1206.20     1220.00     35.89 o
   1 -13   7      245.10      221.02     12.82 o
   2 -13   7       13.86       12.32      7.67 o
   3 -13   7       51.74       43.57      6.20 o
   4 -13   7       75.34       69.95     16.49 o
   5 -13   7      315.75      339.09     17.87 o
   6 -13   7     1083.71     1064.21     22.27 o
   7 -13   7       19.47        4.21      7.77 o
   8 -13   7       98.71       88.67     10.16 o
   9 -13   7      103.20       91.04     13.42 o
  10 -13   7        3.54       19.17     10.54 o
  11 -13   7      250.95      258.73     22.04 o
  12 -13   7      194.98      195.49     20.12 o
  -8 -12   7      140.27      151.60     15.95 o
  -7 -12   7       64.37       60.62     10.49 o
  -6 -12   7        0.28       -0.42      7.77 o
  -5 -12   7      547.48      527.91     36.41 o
  -4 -12   7        7.36       -6.71      9.58 o
  -3 -12   7     1605.93     1760.51     48.42 o
  -2 -12   7      317.70      322.50     16.90 o
  -1 -12   7      619.17      605.63     30.66 o
   0 -12   7      374.71      362.16     20.60 o
   1 -12   7      512.46      510.39     19.30 o
   2 -12   7        8.76       22.56      7.36 o
   3 -12   7     1523.94     1589.73     33.01 o
   4 -12   7       29.94       40.99     12.37 o
   5 -12   7      348.92      331.09     16.60 o
   6 -12   7      114.24      102.89      6.50 o
   7 -12   7       94.20       93.99     10.10 o
   8 -12   7       95.47       70.78      9.13 o
   9 -12   7        1.47        2.87      9.58 o
  10 -12   7      324.29      327.73     23.96 o
  11 -12   7      148.12      140.87     18.21 o
  12 -12   7       73.48       50.79     14.37 o
  13 -12   7      169.91      126.49     18.21 o
  -9 -11   7       19.26       44.05     10.16 o
  -8 -11   7        4.36       15.59      9.98 o
  -7 -11   7        1.58       -2.83     16.77 o
  -6 -11   7        1.33       15.81      8.13 o
  -5 -11   7        0.19       11.70     16.29 o
  -4 -11   7      212.82      198.80     16.77 o
  -3 -11   7      225.96      198.99     13.20 o
  -2 -11   7       81.77       87.88     11.50 o
  -1 -11   7      619.77      583.76     21.56 o
   0 -11   7      940.54      917.27     28.11 o
   1 -11   7        0.01       10.06      6.10 o
   2 -11   7      273.05      301.88     18.21 o
   3 -11   7       31.57       33.63      5.70 o
   4 -11   7       51.03       40.36      6.52 o
   5 -11   7       90.15       80.87      9.82 o
   6 -11   7      108.23      102.66     11.50 o
   7 -11   7      480.22      499.18     19.98 o
   8 -11   7      152.82      144.41     10.84 o
   9 -11   7       74.23       92.95     15.33 o
  10 -11   7       49.11       40.25     13.42 o
  11 -11   7       81.89       85.29     17.25 o
  12 -11   7       23.58       37.37     14.37 o
  13 -11   7      206.08      252.02     23.96 o
 -10 -10   7       34.40       56.55     11.16 o
  -9 -10   7        5.15       -6.71     11.50 o
  -8 -10   7        0.16        1.70      8.73 o
  -7 -10   7       23.67       45.97     32.58 o
  -6 -10   7       86.17      100.40     28.27 o
  -5 -10   7       20.88       20.04      7.77 o
  -4 -10   7      636.25      605.59     23.48 o
  -3 -10   7        1.26       12.46      7.45 o
  -2 -10   7       25.60       23.75      7.60 o
  -1 -10   7       27.42       40.81      8.05 o
   0 -10   7      188.02      199.97     11.16 o
   1 -10   7      467.25      475.65     31.14 o
   2 -10   7        0.14        0.76      6.20 o
   3 -10   7      309.04      326.50     11.21 o
   4 -10   7        9.70       23.80      4.38 o
   5 -10   7      224.79      202.58      7.55 o
   6 -10   7      462.00      487.70     19.30 o
   7 -10   7      340.16      323.34     18.21 o
   8 -10   7       95.66       96.86      9.81 o
   9 -10   7       17.35       37.37     13.42 o
  10 -10   7      153.88      114.99     16.29 o
  11 -10   7     1559.05     1599.35     66.12 o
  12 -10   7        3.18       42.16     15.33 o
  13 -10   7       45.83       51.75     17.25 o
 -11  -9   7        6.19       13.13     20.12 o
 -10  -9   7      313.52      278.67     17.87 o
  -9  -9   7       87.53       77.48     21.56 o
  -8  -9   7      497.61      530.93     22.36 o
  -7  -9   7       54.81       46.25     11.04 o
  -6  -9   7     1657.80     1572.21     49.83 o
  -5  -9   7        2.13        4.89      8.62 o
  -4  -9   7     1061.92     1107.24     37.85 o
  -3  -9   7      971.16      965.62     29.14 o
  -2  -9   7      584.97      593.15     20.29 o
  -1  -9   7      425.79      466.23     17.58 o
   0  -9   7     1966.52     2010.72     51.27 o
   1  -9   7       67.73       63.09      8.62 o
   2  -9   7       93.33      112.51     12.46 o
   3  -9   7       62.91       59.74      5.53 o
   4  -9   7      209.73      216.07      7.45 o
   5  -9   7       14.62       21.56      6.78 o
   6  -9   7      172.40      196.44     16.29 o
   7  -9   7       13.68        5.03      6.67 o
   8  -9   7        6.59        7.67      9.58 o
   9  -9   7      521.65      436.01     25.87 o
  10  -9   7     1321.14     1371.28     58.45 o
  11  -9   7      418.75      452.30     27.79 o
  12  -9   7        1.42      -11.50     11.50 o
  13  -9   7       75.35      101.58     18.21 o
  14  -9   7       57.28       77.62     19.17 o
 -11  -8   7       52.82       34.47     10.49 o
 -10  -8   7      330.54      371.08     22.08 o
  -9  -8   7      175.15      119.33     12.52 o
  -8  -8   7       95.85       82.28     10.36 o
  -7  -8   7       44.09       25.21      8.73 o
  -6  -8   7      307.35      284.28     17.73 o
  -5  -8   7       17.00       33.06      8.81 o
  -4  -8   7        0.05       17.57      7.09 o
  -3  -8   7      509.30      469.45     18.26 o
  -2  -8   7        1.10        6.09      5.73 o
  -1  -8   7        9.39       17.73      7.45 o
   0  -8   7       24.17       24.96      6.23 o
   1  -8   7     1457.17     1511.15     33.23 o
   2  -8   7        6.69        8.62      4.77 o
   3  -8   7     1126.16     1161.67     21.65 o
   4  -8   7     1360.74     1425.13     25.58 o
   5  -8   7        1.47       -0.55      4.72 o
   6  -8   7      243.56      238.61     18.21 o
   7  -8   7     1058.32     1183.25     44.90 o
   8  -8   7      558.74      548.13     29.71 o
   9  -8   7       81.82       76.66     14.37 o
  10  -8   7        7.89       10.54     12.46 o
  11  -8   7        4.76      -10.54     10.54 o
  12  -8   7      279.03      308.56     24.91 o
  13  -8   7      203.39      160.03     19.17 o
  14  -8   7       34.66       12.46     13.42 o
 -12  -7   7        7.61       29.18     15.33 o
 -11  -7   7       32.85       11.50     10.54 o
 -10  -7   7      303.43      276.07     16.59 o
  -9  -7   7        3.58       12.39     20.60 o
  -8  -7   7      245.93      240.53     20.12 o
  -7  -7   7     1247.44     1144.15     34.17 o
  -6  -7   7       14.49       24.44      8.81 o
  -5  -7   7     1474.44     1513.37     41.27 o
  -4  -7   7       59.24       56.48      9.58 o
  -3  -7   7     2242.43     2317.01     57.79 o
  -2  -7   7     3059.99     2940.74     71.14 o
  -1  -7   7        2.88        7.56      4.59 o
   0  -7   7     2220.16     2110.48     43.78 o
   1  -7   7     2868.32     2811.27     56.27 o
   2  -7   7      389.95      384.32     15.54 o
   3  -7   7      651.65      649.98     15.17 o
   4  -7   7       20.90       15.03      4.15 o
   5  -7   7      206.58      186.24     20.60 o
   6  -7   7        4.03       22.48      7.36 o
   7  -7   7        1.18        2.10      7.09 o
   8  -7   7      790.39      767.57     36.41 o
   9  -7   7       72.04       91.99     13.42 o
  10  -7   7        8.21       31.62     11.50 o
  11  -7   7       39.13       23.96     11.50 o
  12  -7   7       87.05       91.04     15.33 o
  13  -7   7       83.48       58.45     19.17 o
  14  -7   7       60.61       42.16     17.25 o
 -12  -6   7       10.03       14.81     10.49 o
 -11  -6   7      124.48      125.88     13.20 o
 -10  -6   7      424.42      410.26     21.56 o
  -9  -6   7        7.35       24.40      8.73 o
  -8  -6   7       40.53       38.96     12.94 o
  -7  -6   7       97.34       95.16      8.26 o
  -6  -6   7       16.88       26.65      6.37 o
  -5  -6   7       64.85       62.29      6.84 o
  -4  -6   7        4.56       11.05      5.33 o
  -3  -6   7      149.72      138.62      7.92 o
  -2  -6   7       12.04       12.54      3.83 o
  -1  -6   7     1477.61     1605.81     30.03 o
   0  -6   7      143.56      125.61      5.92 o
   1  -6   7       34.51       27.07      3.94 o
   2  -6   7     1351.78     1391.24     26.57 o
   3  -6   7       48.35       49.30      4.03 o
   4  -6   7     1786.11     1807.39     30.79 o
   5  -6   7     2287.33     2446.19     63.02 o
   6  -6   7      162.15      164.32     10.84 o
   7  -6   7      238.05      277.90     21.08 o
   8  -6   7       64.22       51.75     12.46 o
   9  -6   7      740.35      732.12     37.37 o
  10  -6   7        5.74       23.96     12.46 o
  11  -6   7       78.73       77.62     15.33 o
  12  -6   7      276.37      263.52     23.00 o
  13  -6   7        0.05        1.92     12.46 o
  14  -6   7      347.06      395.76     31.62 o
 -13  -5   7       58.97      107.45     13.50 o
 -12  -5   7        4.43       -8.15      8.81 o
 -11  -5   7      369.55      350.42     18.94 o
 -10  -5   7      237.14      208.90     20.12 o
  -9  -5   7       13.63       20.55     11.50 o
  -8  -5   7      131.26      163.62     13.89 o
  -7  -5   7      374.69      389.31     14.06 o
  -6  -5   7     1190.97     1146.04     27.24 o
  -5  -5   7      514.82      584.11     16.78 o
  -4  -5   7      294.69      295.21     12.86 o
  -3  -5   7     1624.38     1536.31     29.03 o
  -2  -5   7      215.58      211.64      7.52 o
  -1  -5   7      278.85      344.19      9.52 o
   0  -5   7     1638.00     1627.23     30.13 o
   1  -5   7     1460.02     1432.53     37.34 o
   2  -5   7       17.68       16.85      3.74 o
   3  -5   7      889.43      871.81     15.08 o
   4  -5   7      644.14      665.14     14.79 o
   5  -5   7      737.65      843.64     22.09 o
   6  -5   7       85.12      113.66     15.81 o
   7  -5   7        0.31       -3.83      8.62 o
   8  -5   7       45.37       44.08     11.50 o
  10  -5   7      673.42      588.38     32.58 o
  11  -5   7        5.32       13.42     12.46 o
  12  -5   7       35.63       37.37     15.33 o
  13  -5   7       42.16       51.75     16.29 o
  14  -5   7       43.52       46.96     16.29 o
 -13  -4   7       91.46      119.60     16.58 o
 -12  -4   7        4.00       26.83     11.04 o
 -11  -4   7      743.29      711.11     41.21 o
 -10  -4   7       29.70       37.47      9.72 o
  -9  -4   7        1.66       11.02     10.06 o
  -8  -4   7      117.48      112.19     11.52 o
  -7  -4   7      410.20      404.11     13.81 o
  -6  -4   7      495.50      479.20     14.94 o
  -5  -4   7      188.47      200.01      9.54 o
  -4  -4   7     1904.55     1886.65     34.79 o
  -3  -4   7      211.55      211.86      7.49 o
  -2  -4   7      578.35      593.59     13.59 o
  -1  -4   7      628.37      735.18     15.64 o
   0  -4   7      653.50      726.09     15.54 o
   1  -4   7      236.41      188.27      7.75 o
   2  -4   7        5.40       10.65      3.31 o
   3  -4   7      128.70      110.18      5.31 o
   4  -4   7     2912.58     2981.98     62.48 o
   5  -4   7     1989.09     2159.85     47.15 o
   6  -4   7     1049.69     1127.06     28.14 o
   7  -4   7       20.37       31.20      8.45 o
   8  -4   7     1312.90     1370.32     56.54 o
   9  -4   7      374.36      317.19     23.96 o
  10  -4   7      547.91      456.14     28.75 o
  11  -4   7        6.83       -1.92     12.46 o
  12  -4   7       83.27       99.66     16.29 o
 -14  -3   7        0.70       29.03     11.46 o
 -12  -3   7     1376.44     1398.07     43.70 o
 -11  -3   7      222.69      158.69     14.97 o
 -10  -3   7      292.48      283.53     16.59 o
  -9  -3   7      179.07      160.07     12.14 o
  -8  -3   7      395.65      425.66     33.06 o
  -7  -3   7     1283.14     1371.13     27.41 o
  -6  -3   7        8.72        9.81      4.53 o
  -5  -3   7     1065.87     1094.99     22.16 o
  -4  -3   7      218.63      256.65      8.48 o
  -3  -3   7     1437.01     1425.32     27.03 o
  -2  -3   7     2083.18     2302.85     41.07 o
  -1  -3   7        5.61       15.38      4.08 o
   0  -3   7      123.31      136.19      6.61 o
   1  -3   7      120.61      113.08      5.78 o
   2  -3   7        3.49        2.91      4.59 o
   3  -3   7        0.48        2.49      5.78 o
   4  -3   7      736.35      736.22     19.67 o
   5  -3   7      418.11      434.49     17.27 o
   6  -3   7       87.26       80.03     10.28 o
   7  -3   7        1.36       -2.92      6.67 o
   8  -3   7      406.33      417.80     25.87 o
   9  -3   7      193.32      178.24     18.21 o
  10  -3   7        0.58       16.29     11.50 o
  11  -3   7      168.92      191.65     19.17 o
  12  -3   7        0.00      -12.46     12.46 o
  13  -3   7        9.56       30.66     18.21 o
 -14  -2   7       81.49      105.22     23.00 o
 -13  -2   7       50.92       37.73     10.59 o
 -12  -2   7        0.32       -2.64     18.21 o
 -11  -2   7       37.03       21.96     12.46 o
 -10  -2   7      168.50      155.17     13.78 o
  -9  -2   7      133.37      134.56     13.10 o
  -8  -2   7      346.15      423.63     18.15 o
  -7  -2   7      158.22      165.87      7.63 o
  -6  -2   7      771.80      825.48     18.07 o
  -5  -2   7     2313.21     2308.63     41.79 o
  -4  -2   7     1676.21     1758.81     32.55 o
  -3  -2   7      352.10      386.93     10.64 o
  -2  -2   7     1542.84     1768.80     32.40 o
  -1  -2   7     4210.19     4067.63     69.17 o
   0  -2   7     6789.49     6937.48    115.29 o
   1  -2   7      302.67      321.04     11.21 o
   2  -2   7      707.41      809.53     20.63 o
   3  -2   7     1702.97     1770.51     39.34 o
   4  -2   7      172.65      172.68      9.14 o
   5  -2   7        2.47       -1.92      9.58 o
   6  -2   7        5.17        7.80      5.33 o
   7  -2   7       59.74       45.49      6.95 o
   8  -2   7      404.75      335.83     16.22 o
  10  -2   7        5.50        6.71     10.54 o
  11  -2   7       45.44       46.00     16.29 o
  12  -2   7       11.28       45.04     16.29 o
  13  -2   7       42.57       38.33     15.33 o
 -14  -1   7        3.95       14.92     11.46 o
 -13  -1   7        0.67       17.73      9.49 o
 -12  -1   7      412.49      382.35     26.83 o
 -10  -1   7        7.80        4.05      8.76 o
  -9  -1   7      611.55      608.62     18.44 o
  -8  -1   7      124.91      118.34      8.26 o
  -7  -1   7      997.70     1020.92     21.55 o
  -6  -1   7      168.74      165.89      7.57 o
  -5  -1   7       43.10       55.23      7.19 o
  -4  -1   7       27.60       35.90      4.72 o
  -3  -1   7      185.88      201.23      7.76 o
  -2  -1   7     2683.33     2923.04     50.97 o
  -1  -1   7     4418.74     4772.76     80.57 o
   0  -1   7      522.46      553.42     12.55 o
   1  -1   7      317.93      308.49      6.95 o
   2  -1   7     1186.12     1199.56     22.99 o
   3  -1   7        7.15       13.35      3.97 o
   4  -1   7     3168.80     3432.39     71.16 o
   5  -1   7      708.79      745.14     20.34 o
   6  -1   7     1603.34     1635.70     37.73 o
   7  -1   7      256.19      221.90     10.81 o
   8  -1   7      339.67      370.14     17.96 o
   9  -1   7      133.22      102.53     15.33 o
  10  -1   7      237.36      151.41     19.17 o
  11  -1   7      544.94      509.80     31.62 o
  12  -1   7       60.99       99.66     17.25 o
  13  -1   7       73.07       84.33     18.21 o
 -15   0   7      135.26      128.35     14.56 o
 -14   0   7        0.11       31.96     48.87 o
 -13   0   7       22.25       27.79     11.70 o
 -12   0   7       60.71       84.11     17.25 o
 -11   0   7       12.58        6.01      7.08 o
 -10   0   7      285.62      272.88     12.79 o
  -9   0   7      618.24      617.75     22.69 o
  -8   0   7       60.25       60.81     12.07 o
  -7   0   7       41.75       58.85      8.58 o
  -6   0   7       10.15        4.33      4.41 o
  -5   0   7      335.40      359.16     10.27 o
  -4   0   7      148.03      142.51      6.92 o
  -3   0   7     1908.63     2044.72     38.31 o
  -2   0   7     1043.43     1136.66     22.38 o
  -1   0   7     5313.58     6219.40    103.69 o
   0   0   7       18.12       12.87      3.94 o
   1   0   7      151.36      184.30      5.47 o
   2   0   7      241.05      268.22      9.11 o
   3   0   7     1614.65     1645.14     30.81 o
   4   0   7       22.86       19.02      4.86 o
   5   0   7      966.01     1084.50     27.11 o
   6   0   7       33.18       45.95      7.05 o
   7   0   7       23.92       19.79      7.77 o
   8   0   7       44.67       23.65      8.45 o
   9   0   7      132.62       68.00     18.69 o
  10   0   7       47.54       40.25     12.46 o
  11   0   7       23.56       -9.58     10.54 o
  12   0   7       29.41       14.37     13.42 o
 -15   1   7      396.52      464.10     31.62 o
 -14   1   7       15.24       44.85     11.97 o
 -13   1   7      136.40      149.19     13.78 o
 -12   1   7      670.78      650.65     20.83 o
 -11   1   7      108.62       79.49     10.83 o
 -10   1   7      116.18       93.78      8.66 o
  -9   1   7      910.98      906.43     27.76 o
  -8   1   7      115.66      109.82     11.38 o
  -7   1   7      762.40      727.55     18.81 o
  -6   1   7      104.17      106.89     10.52 o
  -5   1   7      944.56      990.80     24.34 o
  -4   1   7      228.98      223.35      8.08 o
  -3   1   7      703.67      762.74     16.38 o
  -2   1   7      214.63      235.07      8.04 o
  -1   1   7     1390.51     1660.77     30.64 o
   0   1   7      499.77      611.58     13.78 o
   1   1   7     1537.80     1567.39     24.88 o
   2   1   7        0.40        3.37      3.47 o
   3   1   7        1.18        3.30      4.27 o
   4   1   7     1323.83     1515.68     29.16 o
   5   1   7        3.19        9.78      6.41 o
   6   1   7       32.20       33.29     10.00 o
   7   1   7      215.71      232.41     11.19 o
   8   1   7       32.40       26.95      8.45 o
   9   1   7      251.80      259.88     16.51 o
  10   1   7      188.06      151.41     18.21 o
  11   1   7       33.54       29.71     13.42 o
  12   1   7       77.15      144.70     21.08 o
 -15   2   7       30.16       56.59     18.69 o
 -14   2   7       26.10       20.28      9.45 o
 -13   2   7        7.73       10.59      6.95 o
 -12   2   7      607.91      558.51     21.65 o
 -11   2   7      480.16      466.36     16.58 o
 -10   2   7       43.99       41.03      7.13 o
  -9   2   7      236.87      233.56     11.32 o
  -8   2   7       46.22       43.92      7.15 o
  -7   2   7      119.55      111.38      6.74 o
  -6   2   7      526.95      507.19     13.26 o
  -5   2   7       17.56       16.42      7.19 o
  -4   2   7     1364.13     1360.83     26.19 o
  -3   2   7     2692.09     2693.76     47.52 o
  -2   2   7      925.91      963.61     19.53 o
  -1   2   7       88.63       82.26      7.19 o
   0   2   7      393.08      390.95     12.54 o
   1   2   7     1684.48     1674.35     26.47 o
   2   2   7        1.25        7.29      3.99 o
   3   2   7        1.67        7.63      5.39 o
   4   2   7        9.25       11.58      5.48 o
   5   2   7        9.93       -2.83      6.34 o
   6   2   7       22.54       28.71      7.90 o
   7   2   7       14.41       -0.78      7.36 o
   8   2   7        1.62        1.92      8.13 o
   9   2   7        3.80       39.43     10.80 o
  10   2   7        8.96       -9.58      9.58 o
  11   2   7       83.24       73.79     17.25 o
 -15   3   7       79.78      102.53     15.13 o
 -14   3   7        6.64       21.40      7.75 o
 -13   3   7       83.46       82.87      8.99 o
 -12   3   7      220.90      203.16     14.91 o
 -11   3   7      101.52      101.20      8.62 o
 -10   3   7       26.13       34.88      6.99 o
  -9   3   7       79.80       85.63      8.73 o
  -8   3   7      395.53      389.24     14.30 o
  -7   3   7     1083.07     1081.84     22.60 o
  -6   3   7      618.91      606.68     14.66 o
  -5   3   7      452.08      437.49     11.76 o
  -4   3   7     3359.34     3085.45     54.16 o
  -3   3   7     1743.03     1617.73     30.38 o
  -2   3   7     2018.82     2045.04     37.22 o
  -1   3   7     1713.35     1816.79     33.57 o
   0   3   7     1376.02     1323.58     25.60 o
   1   3   7     4304.89     4039.97     59.27 o
   2   3   7      322.64      355.71     10.33 o
   3   3   7     1700.13     1701.15     32.21 o
   4   3   7       87.82       84.64      6.74 o
   5   3   7       53.29       43.33     11.70 o
   6   3   7      216.05      218.95     11.42 o
   7   3   7      407.19      403.15     18.13 o
   8   3   7      185.38      189.24     13.78 o
   9   3   7     1085.03     1040.59     35.34 o
  10   3   7      215.51      208.45     15.58 o
  11   3   7       31.74       -5.75     13.42 o
 -15   4   7       40.34       47.04     10.17 o
 -14   4   7        1.23        3.69      8.73 o
 -13   4   7       90.26       96.66     10.70 o
 -12   4   7        5.28       23.32     10.99 o
 -11   4   7        7.68       11.45      6.05 o
 -10   4   7      253.58      251.73     14.75 o
  -9   4   7     1313.81     1425.57     33.49 o
  -8   4   7       39.99       32.82      6.25 o
  -7   4   7      888.51      819.63     18.53 o
  -6   4   7        1.77        7.21      5.60 o
  -5   4   7      119.64      112.01      6.58 o
  -4   4   7       24.84       20.68      4.52 o
  -3   4   7     1197.51     1307.44     25.62 o
  -2   4   7      189.62      190.62      7.39 o
  -1   4   7      443.25      399.38     10.77 o
   0   4   7     1236.52     1259.34     21.24 o
   1   4   7      403.19      389.16      9.25 o
   2   4   7       19.90       17.95      4.62 o
   3   4   7        2.75        5.91      5.10 o
   4   4   7      364.55      333.50     15.91 o
   5   4   7      413.57      399.95     14.62 o
   6   4   7        9.17       10.28      6.40 o
   7   4   7      114.43      116.89      9.03 o
   8   4   7      401.29      338.24     17.95 o
   9   4   7      138.51      113.15     12.20 o
  10   4   7       57.62       98.41     55.10 o
 -15   5   7      410.15      451.92     23.96 o
 -14   5   7        1.80        2.28     17.25 o
 -13   5   7      177.44      166.40     20.12 o
 -12   5   7       28.64       15.67      9.41 o
 -11   5   7      115.42      117.87     17.25 o
 -10   5   7      147.21      140.34     11.84 o
  -9   5   7      117.02      116.15     12.20 o
  -8   5   7      224.07      219.44     19.17 o
  -7   5   7      200.67      202.73     11.62 o
  -6   5   7       74.95       83.39      8.59 o
  -5   5   7      115.71      107.70      8.26 o
  -4   5   7      135.53      105.41     15.33 o
  -3   5   7       94.88       88.50      7.71 o
  -2   5   7       29.63       25.79      7.70 o
  -1   5   7       90.03       84.87      7.28 o
   0   5   7     1426.98     1379.33     26.30 o
   1   5   7      114.05      121.80     10.51 o
   2   5   7     1664.98     1706.44     38.50 o
   3   5   7      402.44      374.62     14.23 o
   4   5   7       32.54       27.60      6.34 o
   5   5   7      226.15      217.06     14.56 o
   6   5   7      391.63      423.87     19.65 o
   7   5   7       30.38       31.05     19.17 o
   8   5   7       36.64       20.12     12.46 o
   9   5   7      380.59      340.19     25.87 o
  10   5   7        0.43       29.71     14.37 o
 -15   6   7       46.32       31.90     31.14 o
 -14   6   7       31.73       47.52     11.16 o
 -13   6   7       39.31       20.12     11.50 o
 -12   6   7      289.09      255.55     17.19 o
 -11   6   7        7.13       11.36      9.20 o
 -10   6   7       77.46       82.65     39.29 o
  -9   6   7       19.13       47.27      9.41 o
  -8   6   7      798.74      753.49     26.60 o
  -7   6   7      373.65      353.85     13.62 o
  -6   6   7       49.78       54.49      9.00 o
  -5   6   7       25.11       25.95      6.52 o
  -4   6   7      364.35      394.88     14.06 o
  -3   6   7     1149.11     1176.58     28.89 o
  -2   6   7      663.93      768.88     25.51 o
  -1   6   7      226.03      255.43     15.33 o
   0   6   7        2.35        2.51      4.74 o
   1   6   7        0.02        3.51      5.11 o
   2   6   7      582.44      552.12     18.94 o
   3   6   7        2.31       14.54      7.27 o
   4   6   7      165.12      157.69     10.72 o
   5   6   7      382.90      375.64     25.87 o
   6   6   7       47.90       55.35      9.41 o
   7   6   7      236.86      234.69     37.85 o
   8   6   7       16.81       27.79     13.42 o
 -15   7   7       25.05       40.42     12.14 o
 -14   7   7       76.39       80.70     37.37 o
 -13   7   7        8.21       -5.75     12.46 o
 -12   7   7       82.90       85.59     11.52 o
 -11   7   7      108.87      113.18     18.21 o
 -10   7   7       41.09       45.38     20.12 o
  -9   7   7      140.33      108.98     19.64 o
  -8   7   7     2393.24     2297.25     62.21 o
  -7   7   7     2821.76     2771.83     62.91 o
  -6   7   7       15.77       15.33      6.64 o
  -5   7   7      421.08      402.03     14.75 o
  -4   7   7      306.86      312.35     12.88 o
  -3   7   7       48.41       49.32      7.88 o
  -2   7   7      312.77      340.28     13.36 o
  -1   7   7        0.27        1.42      4.52 o
   0   7   7      272.13      273.24      9.48 o
   1   7   7       48.85       52.02      6.58 o
   2   7   7     1278.48     1306.36     31.80 o
   3   7   7     3945.31     3947.21     81.53 o
   4   7   7       67.41       73.43     10.70 o
   5   7   7      333.30      314.00     17.27 o
   6   7   7      526.84      541.27     23.69 o
   7   7   7      197.57      178.74     21.08 o
 -14   8   7        8.23       -8.98      8.98 o
 -13   8   7       74.77       79.99     18.21 o
 -12   8   7       33.94       66.92     13.42 o
 -11   8   7       19.84       14.37     10.16 o
 -10   8   7      722.24      743.62     37.37 o
  -9   8   7      182.89      165.90     14.18 o
  -8   8   7      109.21      101.00      8.82 o
  -7   8   7      332.21      285.17     15.49 o
  -6   8   7      125.28      118.05     11.79 o
  -5   8   7     1538.01     1579.33     37.23 o
  -4   8   7      135.51      135.91      9.55 o
  -3   8   7      565.24      543.84     17.85 o
  -2   8   7        2.56        9.83      6.81 o
  -1   8   7      153.08      137.20      7.64 o
   0   8   7      670.20      710.70     17.10 o
   1   8   7      368.81      364.27     11.49 o
   2   8   7        0.98        9.23      6.16 o
   3   8   7       29.10       35.35      7.92 o
   4   8   7       17.67       35.01      8.26 o
   5   8   7       49.86       56.88     14.37 o
   6   8   7        0.04       26.02     11.98 o
   7   8   7       98.75       99.66     18.21 o
 -14   9   7      260.95      316.73     21.08 o
 -13   9   7      294.30      293.53     19.23 o
 -12   9   7      112.70      117.62     13.10 o
 -11   9   7      206.71      220.45     15.91 o
 -10   9   7        0.49       -3.83      8.13 o
  -9   9   7      576.17      608.48     33.54 o
  -8   9   7       16.60       12.69      6.99 o
  -7   9   7       77.29       70.74      8.26 o
  -6   9   7      204.03      206.36     16.29 o
  -5   9   7       46.44       37.09      8.65 o
  -4   9   7        1.67       -4.54      5.60 o
  -3   9   7       76.45       71.92      7.84 o
  -2   9   7       66.72       68.42      7.03 o
  -1   9   7     2055.86     1951.30     36.63 o
   0   9   7        0.02       13.70      5.00 o
   1   9   7      105.74      106.06      7.61 o
   2   9   7        0.72       10.03      6.62 o
   3   9   7       14.77       14.97      8.15 o
   4   9   7       86.34       96.04     11.02 o
   5   9   7      171.06      195.49     23.96 o
   6   9   7       31.23       24.91     14.37 o
   7   9   7       68.50       95.83     20.12 o
 -13  10   7      227.04      208.48     20.12 o
 -12  10   7      348.21      345.61     19.30 o
 -11  10   7       20.22       38.33     14.37 o
 -10  10   7      402.24      373.52     19.30 o
  -9  10   7      196.23      156.39     13.88 o
  -8  10   7      112.87      128.70      9.76 o
  -7  10   7      101.10       89.57      9.37 o
  -6  10   7      274.77      268.09     23.44 o
  -5  10   7      409.14      404.03     15.98 o
  -4  10   7     1079.31     1044.27     28.35 o
  -3  10   7       18.30       35.67     19.93 o
  -2  10   7       15.69       11.73      6.02 o
  -1  10   7      240.46      235.31     11.19 o
   0  10   7      152.74      150.41      9.39 o
   1  10   7      267.59      272.05     13.46 o
   2  10   7        4.65       21.17     14.70 o
   3  10   7       46.24       85.71     17.52 o
   4  10   7      554.29      591.25     36.41 o
   5  10   7      127.88      184.95     23.00 o
   6  10   7      140.34      114.99     19.17 o
 -13  11   7       74.24       89.38     13.55 o
 -12  11   7       69.08       64.12     12.52 o
 -11  11   7       18.38       27.13     10.78 o
 -10  11   7       24.25       34.71     10.49 o
  -9  11   7      748.50      736.46     42.16 o
  -8  11   7      589.02      582.73     24.82 o
  -7  11   7       77.00       80.50      9.37 o
  -6  11   7       40.68       37.02     10.08 o
  -5  11   7        3.60        0.09      6.61 o
  -4  11   7      539.04      521.58     18.44 o
  -3  11   7      105.11      101.98     11.50 o
  -2  11   7       48.18       52.73      6.85 o
  -1  11   7       70.15       78.97      7.09 o
   0  11   7        2.97       10.36      8.09 o
   1  11   7       19.18       25.06     10.20 o
   2  11   7       35.02       31.35      8.52 o
   3  11   7      246.03      258.07     41.21 o
   4  11   7      155.53      144.70     23.00 o
 -12  12   7        8.85        6.14     16.77 o
 -11  12   7       23.30       46.27     11.84 o
 -10  12   7       59.11       77.74     12.41 o
  -9  12   7      155.04      156.39     14.46 o
  -8  12   7        2.23        4.15     14.37 o
  -7  12   7       72.67       66.50      9.80 o
  -6  12   7       66.40       80.03      9.73 o
  -5  12   7       48.11       60.95      8.83 o
  -4  12   7      231.06      203.43     21.75 o
  -3  12   7       83.37       99.67      8.33 o
  -2  12   7      208.51      187.14     15.21 o
  -1  12   7      182.59      197.79      9.98 o
   0  12   7       30.57       47.48     14.38 o
   1  12   7      787.49      861.25     31.08 o
   2  12   7      859.01      820.82     30.29 o
   3  12   7        3.48        3.89     26.35 o
 -11  13   7       27.65       31.62     11.52 o
 -10  13   7       22.22       23.83     10.49 o
  -9  13   7      188.25      195.35     16.77 o
  -8  13   7       88.62       75.73     12.41 o
  -7  13   7       50.03       69.34     16.79 o
  -6  13   7        4.58        3.09      7.15 o
  -5  13   7      112.18       94.65     13.88 o
  -4  13   7      342.07      312.37     17.15 o
  -3  13   7      110.90      112.20      8.75 o
  -2  13   7       24.88       12.43      6.43 o
  -1  13   7       23.34       21.52      7.75 o
   0  13   7      182.48      214.26     17.62 o
   1  13   7      126.60      130.12     27.79 o
  -9  14   7      126.37      134.02     14.56 o
  -8  14   7      542.30      600.81     26.76 o
  -7  14   7        7.63       16.69      8.26 o
  -6  14   7      460.07      462.33     19.63 o
  -5  14   7        0.15        0.80     11.16 o
  -4  14   7       10.93       26.27      8.06 o
  -3  14   7        8.65       33.95      8.46 o
  -2  14   7       38.62       64.89     13.04 o
  -1  14   7        0.25        9.58     13.55 o
   3 -18   8        6.83       30.66     13.42 o
   4 -18   8       68.67       78.58     16.29 o
  -1 -17   8       48.86       93.91     20.12 o
   0 -17   8       38.63       40.25     16.29 o
   1 -17   8       52.61       42.16     14.37 o
   2 -17   8       73.90       50.79     16.29 o
   3 -17   8       33.17        8.62     11.50 o
   4 -17   8        4.94       52.70     14.37 o
   7 -17   8       27.21       31.62     13.42 o
  -3 -16   8      261.16      258.73     23.96 o
  -2 -16   8      530.19      582.63     35.46 o
  -1 -16   8       43.20       94.87     16.29 o
   0 -16   8       11.94       25.87     14.37 o
   1 -16   8        0.66        4.79     12.46 o
   2 -16   8      444.54      455.18     26.83 o
   3 -16   8       47.90       81.45     15.33 o
   4 -16   8       23.57       35.46     14.37 o
   7 -16   8        1.53       31.62     13.42 o
  -5 -15   8        4.32       10.20     10.59 o
  -4 -15   8       45.10       50.24     10.84 o
  -3 -15   8       41.62       62.80     11.16 o
  -2 -15   8      183.99      143.08     13.35 o
  -1 -15   8       15.22       23.34     26.83 o
   0 -15   8        6.02       20.96      8.05 o
   1 -15   8      494.85      494.49     21.01 o
   2 -15   8       73.44       62.82      8.81 o
   3 -15   8      181.58      202.88     13.20 o
   4 -15   8      437.27      416.49     18.97 o
   5 -15   8      223.96      206.99     18.21 o
   6 -15   8        0.79        3.51      7.09 o
   7 -15   8       63.88       82.81     11.50 o
   8 -15   8       60.09       55.64     15.33 o
   9 -15   8       56.81       69.00     15.33 o
  10 -15   8       54.57       94.87     17.25 o
  11 -15   8       33.94       52.70     16.29 o
  -6 -14   8      229.47      224.80     15.54 o
  -5 -14   8       87.53       93.04     14.28 o
  -4 -14   8       42.39       28.75      9.49 o
  -3 -14   8      191.27      193.75     20.12 o
  -2 -14   8      343.70      355.32     17.95 o
  -1 -14   8        1.03       -0.96      9.58 o
   0 -14   8      202.32      206.66     13.20 o
   1 -14   8       45.33       46.95      9.57 o
   2 -14   8        0.65        8.44      7.09 o
   3 -14   8       14.00       25.87     11.50 o
   4 -14   8      104.95      105.31      8.02 o
   5 -14   8      647.16      609.46     32.58 o
   6 -14   8       75.89       63.74      9.81 o
   7 -14   8        7.56       12.75     12.46 o
   8 -14   8       12.22       10.04      8.45 o
   9 -14   8       76.13       53.66     15.33 o
  10 -14   8        0.15       35.46     15.33 o
  11 -14   8      188.47      262.57     23.00 o
  -7 -13   8       22.56       36.11     12.46 o
  -6 -13   8        0.08       33.81     10.78 o
  -5 -13   8      399.99      436.59     21.56 o
  -4 -13   8       40.82       37.68      9.41 o
  -3 -13   8      300.38      329.63     17.27 o
  -2 -13   8      324.90      333.84     17.27 o
  -1 -13   8      339.40      296.54     15.54 o
   0 -13   8      194.18      183.86     12.52 o
   1 -13   8      175.50      171.72     13.20 o
   2 -13   8      286.00      244.37     15.33 o
   3 -13   8      257.85      221.49     25.39 o
   4 -13   8       86.37       84.40     11.73 o
   5 -13   8      250.64      261.87     14.56 o
   6 -13   8       24.29       17.41      9.58 o
   7 -13   8      544.34      595.93     23.04 o
   8 -13   8       13.64        3.87     16.77 o
   9 -13   8       37.29       37.37     13.42 o
  10 -13   8      332.84      264.48     23.00 o
  11 -13   8      489.17      472.43     29.71 o
  12 -13   8      272.03      269.27     25.87 o
  -8 -12   8       51.94       22.18     32.10 o
  -7 -12   8       26.14       30.32     10.49 o
  -6 -12   8       13.05       18.42     19.64 o
  -5 -12   8        4.40        8.70      8.29 o
  -4 -12   8        8.75       -0.04     15.81 o
  -3 -12   8      153.35      176.45     12.87 o
  -2 -12   8      366.23      338.54     16.26 o
  -1 -12   8        8.02       17.60     15.81 o
   0 -12   8      462.94      440.80     17.87 o
   1 -12   8       12.83       16.33      8.05 o
   2 -12   8       91.26       95.17     14.37 o
   3 -12   8      197.95      212.58     15.81 o
   4 -12   8        0.32        9.57      4.62 o
   5 -12   8      392.81      363.88     17.27 o
   6 -12   8       78.65       67.08      9.81 o
   7 -12   8       64.83       64.65      9.81 o
   8 -12   8      365.89      368.40     17.62 o
   9 -12   8       46.43       21.08     11.50 o
  10 -12   8      238.64      241.48     21.08 o
  11 -12   8       51.18       57.50     14.37 o
  12 -12   8        0.00        1.92     12.46 o
  -9 -11   8       75.74       67.91     13.20 o
  -8 -11   8       68.84       70.92     11.52 o
  -7 -11   8        0.21       11.47     10.06 o
  -6 -11   8        0.38       24.99     11.02 o
  -5 -11   8        4.25        0.62      7.60 o
  -4 -11   8       46.45        8.94     15.81 o
  -3 -11   8      165.03      132.65     11.16 o
  -2 -11   8     2955.20     3043.74     75.44 o
  -1 -11   8       39.86       26.83      7.77 o
   0 -11   8       55.95       64.61     11.02 o
   1 -11   8       57.19       52.70      9.13 o
   2 -11   8       16.89       28.92      7.36 o
   3 -11   8      426.55      427.82     14.36 o
   4 -11   8        1.51        5.34      7.05 o
   5 -11   8       89.06      111.97     27.79 o
   6 -11   8      129.26      121.09     14.85 o
   7 -11   8        8.72       -1.37     12.94 o
   8 -11   8        2.18        8.03      7.67 o
   9 -11   8        5.42        0.00     10.54 o
  10 -11   8      198.06      182.07     19.17 o
  11 -11   8      346.71      377.56     26.83 o
  12 -11   8       21.53       -9.58     11.50 o
  13 -11   8        1.59        1.92     12.46 o
 -10 -10   8       60.58       37.90     23.00 o
  -9 -10   8       12.99       13.49     17.73 o
  -8 -10   8      340.49      385.72     18.94 o
  -7 -10   8      416.02      375.84     19.23 o
  -6 -10   8       17.39       23.99      9.13 o
  -5 -10   8       26.05       35.72      8.45 o
  -4 -10   8      478.19      503.59     20.33 o
  -3 -10   8      327.48      329.63     15.83 o
  -2 -10   8      152.56      139.11     10.84 o
  -1 -10   8      171.14      166.43     12.14 o
   0 -10   8      775.19      785.87     24.73 o
   1 -10   8        0.17        5.41      5.60 o
   2 -10   8        0.10       -1.46      4.77 o
   3 -10   8      276.94      293.17     11.53 o
   4 -10   8      657.42      623.81     14.94 o
   5 -10   8        0.09        7.39      6.90 o
   6 -10   8      654.21      682.65     24.05 o
   7 -10   8       21.41       20.40      7.09 o
   8 -10   8       52.17       74.70      9.13 o
   9 -10   8       76.03       79.54     14.37 o
  10 -10   8      641.23      658.33     35.46 o
  11 -10   8      156.72      147.57     22.04 o
  12 -10   8       21.45       58.45     16.29 o
  13 -10   8      289.87      370.85     29.71 o
 -11  -9   8       14.47       -8.81      8.81 o
 -10  -9   8      117.49      122.89     15.78 o
  -9  -9   8      189.22      168.03     23.00 o
  -8  -9   8       20.77       18.31      8.98 o
  -7  -9   8      553.96      577.52     22.69 o
  -6  -9   8      341.95      325.45     17.46 o
  -5  -9   8     1366.30     1359.50     39.53 o
  -4  -9   8       21.51       45.56      9.20 o
  -3  -9   8       49.11       27.40     11.50 o
  -2  -9   8        1.06       10.40      7.67 o
  -1  -9   8      153.53      142.22      9.81 o
   0  -9   8     2139.96     2069.07     43.71 o
   1  -9   8       31.04       37.46      6.04 o
   2  -9   8     1867.39     1927.11     40.95 o
   3  -9   8       84.77       82.49      8.60 o
   4  -9   8     2653.95     2700.68     69.75 o
   5  -9   8      241.04      287.48     20.12 o
   6  -9   8        4.01       11.50      9.10 o
   7  -9   8      940.31     1052.33     33.18 o
   8  -9   8       52.36       58.45     13.42 o
   9  -9   8       82.70       57.50     13.42 o
  10  -9   8      208.38      211.78     19.17 o
  11  -9   8      301.60      303.77     23.96 o
  12  -9   8      102.07       96.79     17.25 o
  13  -9   8       29.92       44.08     16.29 o
 -11  -8   8       25.00       14.74      9.81 o
 -10  -8   8        0.03       26.32     13.89 o
  -9  -8   8       80.54       63.33     12.04 o
  -8  -8   8        0.07        2.84      8.29 o
  -7  -8   8       18.35       20.71      7.82 o
  -6  -8   8       34.96       29.67      7.45 o
  -5  -8   8        3.64        6.57      8.55 o
  -4  -8   8     1091.33     1080.24     26.51 o
  -3  -8   8      218.27      235.99     12.82 o
  -2  -8   8        4.26       13.10      5.57 o
  -1  -8   8      104.57       93.49      6.95 o
   0  -8   8     1522.27     1623.66     35.42 o
   1  -8   8     3945.10     4115.72     80.41 o
   2  -8   8      396.52      364.38     11.98 o
   3  -8   8      100.14      110.43     11.12 o
   4  -8   8       60.59       76.44     12.94 o
   5  -8   8      973.27      996.13     30.83 o
   6  -8   8       46.69       37.42      8.45 o
   7  -8   8     4769.58     4795.31    118.12 o
   8  -8   8      223.36      239.57     19.17 o
   9  -8   8        0.61        0.00     10.54 o
  12  -8   8        0.43       24.91     14.37 o
  13  -8   8      131.84      144.70     19.17 o
 -12  -7   8       56.06       54.53     11.52 o
 -11  -7   8      355.98      338.83     20.33 o
 -10  -7   8       21.88        6.07     10.06 o
  -9  -7   8       28.17       35.83     12.46 o
  -8  -7   8      466.18      415.43     28.27 o
  -7  -7   8      865.83      842.55     23.02 o
  -6  -7   8       16.95       18.53      6.64 o
  -5  -7   8      574.72      572.62     17.33 o
  -4  -7   8       12.47       11.99      5.60 o
  -3  -7   8     2849.70     2639.59     54.14 o
  -2  -7   8     1262.88     1295.93     29.65 o
  -1  -7   8      586.94      627.03     17.02 o
   0  -7   8        5.49       10.06      5.39 o
   1  -7   8        6.67        5.51      3.89 o
   2  -7   8      257.15      275.35      8.96 o
   3  -7   8     2013.71     2030.71     42.04 o
   4  -7   8      300.40      294.04     14.56 o
   5  -7   8      233.49      201.09     12.87 o
   6  -7   8      771.77      766.10     25.72 o
   7  -7   8     1218.36     1258.10     48.39 o
   8  -7   8       68.81       85.29     16.29 o
   9  -7   8       59.26       64.20     13.42 o
  10  -7   8      184.95      184.95     19.17 o
  11  -7   8       48.40        8.62     13.42 o
  12  -7   8       13.37       16.29     14.37 o
  13  -7   8       70.76      102.53     19.17 o
 -12  -6   8       52.90       66.04     17.25 o
 -11  -6   8      262.81      245.78     15.91 o
 -10  -6   8       26.64       38.87     32.10 o
  -9  -6   8       54.41       81.32     23.00 o
  -8  -6   8      427.34      417.29     18.94 o
  -7  -6   8       21.42       18.87      7.01 o
  -6  -6   8     1877.01     1865.59     40.91 o
  -5  -6   8        0.26       -1.74      5.24 o
  -4  -6   8       23.66       25.66      5.70 o
  -3  -6   8     1299.92     1233.89     28.52 o
  -2  -6   8      164.65      177.63      7.01 o
  -1  -6   8     2138.21     2266.03     40.78 o
   0  -6   8        3.90       -1.77      4.01 o
   1  -6   8      416.99      415.42     11.10 o
   2  -6   8      352.28      334.29     11.00 o
   3  -6   8       16.41       25.57     10.54 o
   4  -6   8      679.46      668.94     18.96 o
   5  -6   8        2.09       12.82      7.09 o
   6  -6   8     1622.54     1670.32     46.41 o
   7  -6   8       12.23       29.62      7.36 o
   8  -6   8      476.81      459.97     26.83 o
   9  -6   8       86.64       97.74     15.33 o
  10  -6   8      521.62      534.71     31.62 o
  11  -6   8      338.78      304.73     23.96 o
  12  -6   8      165.50      116.91     18.21 o
  13  -6   8       50.96       74.74     17.25 o
 -13  -5   8        0.00       38.79     13.47 o
 -12  -5   8        0.05       19.17      9.49 o
 -11  -5   8        4.87       11.98     15.81 o
 -10  -5   8      275.10      236.04     15.23 o
  -9  -5   8        1.98       -6.78      6.78 o
  -8  -5   8      387.97      386.66     18.62 o
  -7  -5   8      181.22      169.40     10.44 o
  -6  -5   8     1642.30     1580.86     44.20 o
  -5  -5   8     1788.34     1742.10     38.12 o
  -4  -5   8      680.83      750.39     19.70 o
  -3  -5   8      885.71      911.12     21.94 o
  -2  -5   8      630.90      668.43     16.74 o
  -1  -5   8        1.36        6.31      4.05 o
   0  -5   8      762.51      773.65     16.56 o
   1  -5   8      102.68      108.52      6.64 o
   2  -5   8      148.35      137.79      6.17 o
   3  -5   8       33.89       43.82      6.09 o
   4  -5   8        1.79        3.73      5.62 o
   5  -5   8      578.64      641.71     18.75 o
   6  -5   8      192.01      167.70     18.21 o
   7  -5   8        0.35        3.83      8.73 o
   8  -5   8       30.90       33.54     11.50 o
   9  -5   8      124.75      128.41     16.29 o
  10  -5   8       37.37       67.08     14.37 o
  11  -5   8       23.61        2.87     12.46 o
  12  -5   8      192.54      158.11     22.04 o
  13  -5   8      120.00      158.11     21.08 o
 -13  -4   8        8.51        3.80     13.89 o
 -12  -4   8      108.14      102.01     18.69 o
 -11  -4   8        0.06       -6.79      8.05 o
 -10  -4   8        3.25       12.38      8.45 o
  -9  -4   8      244.98      203.15     18.21 o
  -8  -4   8        8.06        8.23      8.05 o
  -7  -4   8      293.56      285.89     14.46 o
  -6  -4   8      349.97      394.25     13.81 o
  -5  -4   8      127.76      162.17      8.02 o
  -4  -4   8        8.65       11.98      4.31 o
  -3  -4   8      615.34      588.01     13.95 o
  -2  -4   8      202.79      252.42      8.48 o
  -1  -4   8     5425.47     5858.59     98.41 o
   0  -4   8     9857.48    10403.79    171.26 o
   1  -4   8      523.74      581.87     13.25 o
   2  -4   8      585.31      568.52     46.00 o
   3  -4   8      252.42      234.09     10.13 o
   4  -4   8      169.81      169.41      9.18 o
   5  -4   8       80.99       78.91      7.71 o
   6  -4   8      508.11      531.43     16.99 o
   7  -4   8        3.09       -1.68      5.36 o
   9  -4   8       26.41       50.79     13.42 o
  10  -4   8     1534.72     1358.82     59.41 o
  11  -4   8        3.38       18.21     12.46 o
  12  -4   8        0.06        5.75     12.46 o
  13  -4   8       43.30       40.25     16.29 o
 -14  -3   8       50.79       52.85     28.75 o
 -13  -3   8       17.42       26.77     10.10 o
 -12  -3   8      113.67      110.02     29.23 o
 -11  -3   8     2892.50     2942.22     76.17 o
 -10  -3   8       21.22       25.13     10.36 o
  -9  -3   8       60.01       69.57     10.78 o
  -8  -3   8      626.18      668.80     23.69 o
  -7  -3   8       15.17       10.42      5.70 o
  -6  -3   8      398.46      359.39     10.86 o
  -5  -3   8     1917.75     1913.52     35.88 o
  -4  -3   8        8.79        8.15      4.08 o
  -3  -3   8      119.89      114.88      6.31 o
  -2  -3   8        0.38       12.99      3.86 o
  -1  -3   8      514.05      484.86     12.09 o
   0  -3   8     2356.99     2464.49     43.60 o
   1  -3   8      306.15      315.30     13.78 o
   2  -3   8       35.07       49.63      5.95 o
   3  -3   8      122.55      161.95      9.18 o
   4  -3   8      364.78      371.43     13.21 o
   5  -3   8      131.78      110.20     10.49 o
   6  -3   8      146.06      136.96      9.14 o
   7  -3   8      684.38      683.29     20.46 o
   8  -3   8      244.50      240.30     14.18 o
   9  -3   8        7.79       -6.71      8.62 o
  10  -3   8       75.65       54.62     13.42 o
  11  -3   8      133.18       86.24     17.25 o
  12  -3   8       30.73       13.42     14.37 o
  13  -3   8       66.83       79.54     18.21 o
 -14  -2   8       31.79       59.55     13.42 o
 -13  -2   8       53.24       51.75     12.20 o
 -12  -2   8       11.29       23.74     10.36 o
 -11  -2   8      311.47      265.05     15.91 o
 -10  -2   8       49.93       42.36      8.81 o
  -9  -2   8      183.90      179.20     19.17 o
  -8  -2   8       48.22       55.12      7.28 o
  -7  -2   8      168.31      150.36      8.00 o
  -6  -2   8     1975.48     2007.15     37.61 o
  -5  -2   8      118.34      124.35      6.68 o
  -4  -2   8      644.58      708.20     15.85 o
  -3  -2   8      102.80       99.05      5.95 o
  -2  -2   8     1173.16     1282.66     24.82 o
  -1  -2   8      260.41      278.48      8.60 o
   0  -2   8     2341.40     2474.46     43.94 o
   1  -2   8       18.81       11.35      5.08 o
   2  -2   8     2928.06     2895.51     60.80 o
   3  -2   8        8.42        7.32      4.92 o
   4  -2   8      530.14      614.49     15.31 o
   5  -2   8       36.16       37.94      6.44 o
   6  -2   8      453.74      466.28     19.65 o
   7  -2   8      540.74      547.58     17.45 o
   8  -2   8       19.65        5.01     11.50 o
   9  -2   8        1.69       22.04     11.50 o
  10  -2   8      350.44      326.77     25.87 o
  11  -2   8       66.82       58.45     16.29 o
  12  -2   8      144.34      139.91     19.17 o
 -14  -1   8      253.84      243.28     19.34 o
 -13  -1   8       12.28       14.45     11.88 o
 -12  -1   8      838.01      879.41     31.83 o
 -11  -1   8      187.58      217.93     14.56 o
 -10  -1   8      177.54      156.48     12.14 o
  -9  -1   8      122.11      112.42     11.45 o
  -8  -1   8      873.49      855.79     22.67 o
  -7  -1   8      384.88      414.03     12.21 o
  -6  -1   8        5.50        3.60      5.74 o
  -5  -1   8        8.67       12.92      4.54 o
  -4  -1   8       97.70      102.39      6.31 o
  -3  -1   8       89.28       91.57      5.80 o
  -2  -1   8      644.99      718.42     18.67 o
  -1  -1   8      282.66      288.79      8.74 o
   0  -1   8      431.11      507.09     12.19 o
   1  -1   8        1.38        6.74      3.54 o
   2  -1   8      933.52     1012.42     25.03 o
   3  -1   8       58.45       66.45      7.15 o
   4  -1   8        6.93        7.25     10.54 o
   5  -1   8      663.39      678.84     19.70 o
   6  -1   8       85.26       86.73     10.96 o
   7  -1   8      112.66       74.97      8.47 o
   8  -1   8        0.83       -9.58     10.54 o
   9  -1   8      616.22      503.73     22.36 o
  10  -1   8       53.01       23.96     12.46 o
  11  -1   8        8.40        2.87     12.46 o
  12  -1   8      187.96      183.99     21.08 o
 -14   0   8       72.22       75.77     11.84 o
 -13   0   8        0.33       22.35     15.81 o
 -12   0   8      646.86      632.25     25.40 o
 -11   0   8      362.67      321.61     14.44 o
 -10   0   8      330.45      358.27     14.59 o
  -9   0   8       13.48       11.96      6.36 o
  -8   0   8       48.41       64.36      7.50 o
  -7   0   8       54.40       43.54      7.31 o
  -6   0   8       94.49       99.11      6.74 o
  -5   0   8     1233.26     1348.22     36.24 o
  -4   0   8      384.17      412.98     11.28 o
  -3   0   8      530.16      599.77     14.12 o
  -2   0   8     9584.57    10051.99    165.76 o
  -1   0   8      400.71      443.41     11.29 o
   0   0   8      656.73      800.53     17.10 o
   1   0   8      253.58      280.94      7.06 o
   2   0   8     1268.92     1278.86     30.12 o
   3   0   8       75.28       72.94      7.88 o
   4   0   8      121.20      160.86      9.14 o
   5   0   8        3.71        5.56      7.27 o
   6   0   8        6.43       24.75      7.77 o
   7   0   8      861.88      889.34     24.47 o
   8   0   8      341.44      309.26     16.94 o
   9   0   8     1548.62     1387.92     43.51 o
  10   0   8       81.87       71.87     15.33 o
  11   0   8       85.47       98.70     17.25 o
  12   0   8        7.92       15.33     14.37 o
 -15   1   8       70.56       71.54     26.83 o
 -14   1   8        8.80       19.29      9.90 o
 -13   1   8        1.01       22.14      9.67 o
 -12   1   8     1606.92     1585.26     38.50 o
 -11   1   8       84.05      100.47     13.36 o
 -10   1   8       15.93        9.86      6.81 o
  -9   1   8      145.85      142.97      9.52 o
  -8   1   8        2.22       17.22      6.11 o
  -7   1   8      157.42      169.07      8.02 o
  -6   1   8      644.90      699.70     16.46 o
  -5   1   8      402.10      428.32     11.75 o
  -4   1   8     1185.04     1283.80     25.26 o
  -3   1   8      243.31      290.87     10.52 o
  -2   1   8     3266.65     3258.94     56.69 o
  -1   1   8     2182.97     2274.33     46.06 o
   0   1   8      863.06      852.94     23.60 o
   1   1   8      859.28      822.22     14.83 o
   2   1   8      186.55      171.78      7.08 o
   3   1   8       11.59       31.14      9.37 o
   4   1   8       25.98       19.14      9.49 o
   5   1   8     1949.36     1904.53     43.48 o
   6   1   8        0.94       -0.10     10.54 o
   7   1   8      197.38      159.61     10.48 o
   8   1   8      130.86      124.16     12.14 o
   9   1   8      139.51      103.54     22.52 o
  10   1   8       70.08       68.37     10.78 o
  11   1   8       91.01      123.62     18.21 o
 -15   2   8      102.79      130.53     13.88 o
 -14   2   8       23.04       21.47     17.25 o
 -13   2   8        9.93       14.49     11.72 o
 -12   2   8        7.27        7.23     11.02 o
 -11   2   8      929.29      924.58     27.14 o
 -10   2   8      533.36      547.09     17.88 o
  -9   2   8       68.21       72.90     12.89 o
  -8   2   8        0.33       -5.08      5.08 o
  -7   2   8      950.85      965.59     21.25 o
  -6   2   8      792.05      821.90     18.25 o
  -5   2   8      952.77     1002.88     21.00 o
  -4   2   8      759.86      704.36     16.13 o
  -3   2   8      608.02      565.28     13.82 o
  -2   2   8     2315.12     2404.89     43.10 o
  -1   2   8     1145.41     1311.87     25.56 o
   0   2   8     1558.48     1594.29     30.06 o
   1   2   8        8.13        8.59      4.02 o
   2   2   8       32.19       35.34      4.79 o
   3   2   8       54.91       70.89      7.46 o
   4   2   8      543.29      527.47     16.77 o
   5   2   8       65.50       66.88      8.01 o
   6   2   8      103.72      105.47     10.40 o
   7   2   8      112.59      101.62      9.44 o
   8   2   8      112.88       95.20     11.04 o
   9   2   8       16.98       31.09     22.52 o
  10   2   8      109.33       86.81     43.12 o
  11   2   8       13.86       61.33     17.25 o
 -15   3   8       11.54       46.05     11.88 o
 -14   3   8       98.47      108.81     10.40 o
 -13   3   8       57.61       65.59      9.09 o
 -12   3   8      203.96      159.89     16.00 o
 -11   3   8      920.61      875.16     24.85 o
 -10   3   8        0.45       -5.15      6.61 o
  -9   3   8     1331.33     1353.18     32.44 o
  -8   3   8       10.71        8.87      7.17 o
  -7   3   8      275.30      284.48     10.12 o
  -6   3   8     1400.69     1372.40     27.38 o
  -5   3   8      324.05      349.63     10.40 o
  -4   3   8       14.54       18.54      4.51 o
  -3   3   8     1579.05     1709.03     32.05 o
  -2   3   8     4067.90     4196.07     72.01 o
  -1   3   8      397.21      403.59     12.23 o
   0   3   8      621.81      685.75     15.46 o
   1   3   8        1.06       12.00      4.36 o
   2   3   8     2199.66     2240.72     41.02 o
   3   3   8     1610.41     1537.66     36.02 o
   4   3   8     2310.24     2303.97     50.72 o
   5   3   8      539.67      519.71     17.33 o
   6   3   8       72.68       85.26     21.45 o
   7   3   8      564.33      503.55     28.34 o
   8   3   8       25.09       18.13     13.42 o
   9   3   8        8.16       19.66     12.46 o
  10   3   8        0.52       10.30     10.06 o
 -15   4   8      244.76      269.43     18.55 o
 -14   4   8      204.00      160.43     21.56 o
 -13   4   8      849.28      827.09     31.15 o
 -12   4   8      364.70      371.57     14.70 o
 -11   4   8      219.78      230.21     12.01 o
 -10   4   8      157.96      170.80     10.10 o
  -9   4   8      575.39      569.93     21.56 o
  -8   4   8     2261.39     2331.30     62.62 o
  -7   4   8      158.02      128.03      9.52 o
  -6   4   8       24.17       20.57      7.18 o
  -5   4   8      321.25      311.09     14.86 o
  -4   4   8        0.41        0.64      7.19 o
  -3   4   8       85.92       78.13      8.31 o
  -2   4   8     5338.19     5506.30    109.26 o
  -1   4   8      585.49      549.23     16.90 o
   0   4   8      111.68      105.89      6.03 o
   1   4   8        3.95        5.45      4.36 o
   2   4   8        8.32       19.33      5.88 o
   3   4   8      174.01      144.70     13.42 o
   4   4   8      290.83      284.70     12.51 o
   5   4   8        3.94        4.24      6.91 o
   6   4   8       83.23       69.77      9.98 o
   7   4   8       10.51       31.81     15.63 o
   8   4   8      443.98      440.19     20.29 o
   9   4   8        6.43       18.21     13.42 o
  10   4   8      175.19      136.07     22.04 o
 -15   5   8       16.01       13.31     11.97 o
 -14   5   8       76.38       89.15     13.10 o
 -13   5   8        4.82       34.59     10.78 o
 -12   5   8      179.85      155.26     14.18 o
 -11   5   8       35.71       46.07     14.85 o
 -10   5   8     1515.32     1498.68     44.87 o
  -9   5   8       21.60       25.09      9.13 o
  -8   5   8     1338.41     1372.49     40.89 o
  -7   5   8      649.10      642.13     26.00 o
  -6   5   8      661.19      661.95     19.67 o
  -5   5   8     1077.81     1146.10     28.47 o
  -4   5   8       14.09       21.01      6.16 o
  -3   5   8        4.70       10.48      6.04 o
  -2   5   8      369.87      371.83     35.46 o
  -1   5   8       55.67       53.22      7.32 o
   0   5   8       12.38       19.45      5.39 o
   1   5   8       12.17       13.73      8.07 o
   2   5   8      186.48      192.39     32.10 o
   3   5   8      613.70      625.82     24.44 o
   4   5   8        4.61       10.78     18.69 o
   5   5   8     2011.09     1973.12     57.58 o
   6   5   8       32.64       16.81      8.05 o
   7   5   8        0.33       22.74     11.02 o
   8   5   8       45.36       73.79     14.37 o
   9   5   8       76.41       80.49     17.25 o
 -14   6   8      124.77      129.39     23.00 o
 -13   6   8      230.04      198.77     18.15 o
 -12   6   8        1.09       16.62     11.84 o
 -11   6   8       15.38        6.44      8.45 o
 -10   6   8      165.80      195.61     14.56 o
  -9   6   8      198.19      197.69     21.08 o
  -8   6   8       80.12       97.93     12.20 o
  -7   6   8       14.57        7.24      6.16 o
  -6   6   8      215.00      204.77     11.23 o
  -5   6   8        7.13       19.17      7.08 o
  -4   6   8       37.01       38.05      7.59 o
  -3   6   8      245.88      265.53     12.33 o
  -2   6   8      222.09      252.79     13.88 o
  -1   6   8        1.95       12.17      7.84 o
   0   6   8      105.47      104.10      6.55 o
   1   6   8     1112.05     1158.77     23.64 o
   2   6   8     2517.28     2523.65     54.65 o
   3   6   8      317.94      300.42     16.90 o
   4   6   8     1041.38     1016.64     34.89 o
   5   6   8      581.67      570.56     24.91 o
   6   6   8        2.38       -7.60      7.60 o
   7   6   8       13.32        2.53     18.21 o
   8   6   8       18.70       21.08     13.42 o
 -14   7   8        0.60       38.41     28.75 o
 -13   7   8        0.06       12.89     10.10 o
 -12   7   8       79.76      102.88     12.52 o
 -11   7   8      124.40      124.40     25.87 o
 -10   7   8       17.75       10.91     13.89 o
  -9   7   8      649.81      653.46     31.14 o
  -8   7   8     3523.05     3440.94    118.40 o
  -7   7   8      324.63      318.05     16.47 o
  -6   7   8      155.40      173.88     10.84 o
  -5   7   8      147.75      136.20      9.76 o
  -4   7   8       87.32       92.06      8.82 o
  -3   7   8        1.50       -0.43      6.16 o
  -2   7   8      562.56      624.50     19.40 o
  -1   7   8      142.32      136.35      9.27 o
   0   7   8     1766.85     1810.83     33.89 o
   1   7   8      709.92      712.27     18.95 o
   2   7   8     1628.27     1681.24     39.35 o
   3   7   8       21.61       17.39      9.13 o
   4   7   8       49.95       34.25      9.41 o
   5   7   8       73.33       88.84     12.20 o
   6   7   8      319.75      314.55     18.55 o
   7   7   8        6.79       21.08     10.16 o
 -14   8   8       17.25       -1.80     10.59 o
 -13   8   8       26.45       34.50     14.37 o
 -12   8   8       99.57      130.11     13.78 o
 -11   8   8        4.59        3.32     12.94 o
 -10   8   8        0.00       -7.19      8.13 o
  -9   8   8        3.76        9.10      8.81 o
  -8   8   8      200.25      172.73     11.04 o
  -7   8   8      104.62      112.06     18.53 o
  -6   8   8      118.38       92.79     25.94 o
  -5   8   8       12.13       16.51      8.08 o
  -4   8   8      395.26      406.28     18.62 o
  -3   8   8      356.09      359.58     14.92 o
  -2   8   8       25.02       39.18     12.62 o
  -1   8   8      195.48      179.64     14.38 o
   0   8   8       14.46       23.29      5.60 o
   1   8   8       12.45       10.91      8.85 o
   2   8   8      861.66      914.07     30.40 o
   3   8   8     1171.81     1165.42     39.28 o
   4   8   8       19.71       17.25     14.37 o
   5   8   8      153.38      176.47     15.41 o
   6   8   8       62.76       39.44     10.10 o
   7   8   8       55.97       80.49     20.12 o
 -13   9   8       88.73      119.22     27.31 o
 -12   9   8        9.48       18.08     15.33 o
 -11   9   8      149.33      146.76     14.18 o
 -10   9   8       28.35        4.22      9.58 o
  -9   9   8      323.64      292.45     18.69 o
  -8   9   8        6.86       -2.87     10.54 o
  -7   9   8        4.86        5.61      7.87 o
  -6   9   8       13.95       14.51     10.81 o
  -5   9   8      684.62      700.73     22.19 o
  -4   9   8        1.26       -0.43      6.34 o
  -3   9   8      293.61      294.85     13.59 o
  -2   9   8      748.32      736.84     17.83 o
  -1   9   8      119.74      104.23      7.30 o
   0   9   8      195.81      206.90      9.54 o
   1   9   8      124.38      134.38     14.38 o
   2   9   8       87.30       81.88      9.30 o
   3   9   8      396.46      408.45     21.56 o
   4   9   8       21.90       37.93     10.36 o
   5   9   8        1.83        3.83     14.37 o
   6   9   8        8.21       -7.67     14.37 o
 -13  10   8       94.13       86.07     15.33 o
 -12  10   8      478.17      455.62     22.24 o
 -11  10   8        3.58       12.94     10.16 o
 -10  10   8      251.54      234.42     28.27 o
  -9  10   8        1.09       -1.62     21.08 o
  -8  10   8        0.90       -7.77      7.77 o
  -7  10   8      538.39      524.94     23.69 o
  -6  10   8      681.08      645.35     20.97 o
  -5  10   8       48.85       50.63      7.72 o
  -4  10   8        3.28       23.27      8.45 o
  -3  10   8      517.93      490.50     17.58 o
  -2  10   8      560.14      546.10     23.92 o
  -1  10   8      310.02      298.22     20.47 o
   0  10   8      262.05      272.58     12.03 o
   1  10   8      432.75      430.19     20.59 o
   2  10   8      599.34      605.75     41.14 o
   3  10   8        0.06       15.43     11.02 o
   4  10   8      116.98       94.87     23.00 o
   5  10   8       89.00       65.16     17.25 o
 -12  11   8      189.09      190.70     23.96 o
 -11  11   8       46.02       68.49     12.52 o
 -10  11   8       18.48       48.67     17.25 o
  -9  11   8      441.92      470.20     25.39 o
  -8  11   8      707.37      764.54     65.16 o
  -7  11   8        7.72       13.65     15.08 o
  -6  11   8       62.96       47.07      8.10 o
  -5  11   8       58.88       54.88     12.48 o
  -4  11   8        3.09       26.24      9.67 o
  -3  11   8        3.75        7.85      5.75 o
  -2  11   8        4.65        7.93      6.56 o
  -1  11   8     1093.90     1072.25     23.90 o
   0  11   8       46.25       34.01      6.65 o
   1  11   8      635.53      667.77     46.95 o
   2  11   8      334.54      340.96     19.98 o
 -11  12   8       97.60      105.74     18.21 o
 -10  12   8      134.02      170.68     17.19 o
  -9  12   8       53.08       78.84     24.44 o
  -8  12   8      103.30      113.17     21.56 o
  -7  12   8      168.49      160.36     13.70 o
  -6  12   8       82.95       95.97     10.95 o
  -5  12   8      215.44      190.61     30.66 o
  -4  12   8        4.28       20.56      6.06 o
  -3  12   8       27.17       20.33      7.16 o
  -2  12   8       89.85       79.26     12.86 o
  -1  12   8      272.41      263.02     12.10 o
   0  12   8       62.47       63.28      8.58 o
   1  12   8       20.58       -7.30      8.73 o
   2  12   8      231.22      205.07     23.96 o
 -10  13   8      102.15       87.25     13.78 o
  -9  13   8      284.02      327.56     37.37 o
  -8  13   8        0.37       -1.10      9.13 o
  -7  13   8      152.26      153.32     14.56 o
  -6  13   8       15.35       22.02      9.20 o
  -5  13   8      135.41      140.99     11.19 o
  -4  13   8       32.23       61.76      9.81 o
  -3  13   8        2.22        9.48      7.00 o
  -2  13   8      170.93      173.10     13.55 o
  -1  13   8        1.12       12.95     10.37 o
   0  13   8        0.56       14.37     11.52 o
  -7  14   8        0.39       31.86     15.41 o
  -6  14   8       30.20       25.51      8.90 o
  -5  14   8      157.96      155.91      9.71 o
  -4  14   8        0.04        9.28      7.64 o
  -3  14   8       38.74       63.70     15.21 o
  -1 -17   9      257.53      246.27     29.71 o
   0 -17   9       14.42       32.58     14.37 o
   1 -17   9       62.79       99.66     18.21 o
   2 -17   9       41.09       56.54     15.33 o
   5 -17   9       66.63       81.45     17.25 o
   6 -17   9       51.16       28.75     13.42 o
   7 -17   9      176.97      144.70     19.17 o
  -3 -16   9      230.73      221.96     15.58 o
  -2 -16   9      151.31      160.04     13.55 o
  -1 -16   9       33.12       43.88     11.59 o
   0 -16   9       17.90       30.80     17.25 o
   1 -16   9       91.87       84.23     21.08 o
   2 -16   9        8.81       35.70     16.29 o
   3 -16   9       71.23      116.91     16.29 o
   4 -16   9       43.23       54.62     13.42 o
   5 -16   9        5.42        3.83     14.37 o
   6 -16   9       60.67       74.02     10.78 o
   7 -16   9      236.90      233.73     16.29 o
   8 -16   9       20.15       56.54     14.37 o
   9 -16   9        9.54       28.75     13.42 o
  -4 -15   9        1.88       24.45     11.88 o
  -3 -15   9      191.48      176.00     13.55 o
  -2 -15   9       28.80       30.98     10.80 o
  -1 -15   9        0.87       19.20     27.31 o
   0 -15   9        7.43       12.46      9.58 o
   1 -15   9       18.49       51.29     11.02 o
   2 -15   9       72.84       82.44     14.37 o
   3 -15   9      302.08      331.56     23.96 o
   4 -15   9        0.25       18.43      8.73 o
   5 -15   9      223.13      211.13     14.18 o
   6 -15   9      352.90      362.86     17.87 o
   7 -15   9       40.81       54.03     11.02 o
   8 -15   9        7.30       11.50     11.50 o
   9 -15   9      105.58      115.95     17.25 o
  10 -15   9       59.67       67.08     15.33 o
  -6 -14   9        0.02       21.15     20.60 o
  -5 -14   9      167.80      173.78     15.81 o
  -4 -14   9      174.97      162.40     16.09 o
  -3 -14   9      310.79      356.29     19.17 o
  -2 -14   9        0.24       -2.70     13.89 o
  -1 -14   9       14.41       19.85      8.85 o
   0 -14   9        5.44       24.66      7.77 o
   1 -14   9      399.51      379.64     21.56 o
   2 -14   9      478.46      473.06     26.83 o
   3 -14   9       86.15       93.48     11.04 o
   4 -14   9      305.86      307.57     16.59 o
   5 -14   9       15.97       25.91      8.29 o
   6 -14   9      273.92      275.06     15.54 o
   7 -14   9      533.66      579.50     23.37 o
   8 -14   9        0.24       21.08     13.42 o
   9 -14   9       20.20       46.96     14.37 o
  10 -14   9      206.64      250.11     23.00 o
  11 -14   9       61.70       46.00     15.33 o
  -7 -13   9       87.53       91.69     36.89 o
  -6 -13   9      216.32      218.66     14.91 o
  -5 -13   9      431.15      470.76     21.56 o
  -4 -13   9        8.13        1.55      9.39 o
  -3 -13   9      822.92      812.61     28.07 o
  -2 -13   9      224.41      244.78     14.56 o
  -1 -13   9       94.60       93.32     11.73 o
   0 -13   9     1481.22     1397.66     39.60 o
   1 -13   9     2000.54     1871.24     80.97 o
   2 -13   9       93.62      104.36      8.82 o
   3 -13   9      290.98      281.44     15.58 o
   4 -13   9      499.71      404.26     18.62 o
   5 -13   9       12.45       15.85     15.33 o
   6 -13   9      166.94      129.10     12.46 o
   7 -13   9      435.19      411.97     19.30 o
   8 -13   9      606.88      632.46     35.46 o
   9 -13   9      119.35      152.36     19.17 o
  10 -13   9       42.15       62.29     16.29 o
  11 -13   9      199.98      201.24     22.04 o
  -8 -12   9        3.96       16.90     34.98 o
  -7 -12   9        0.00        0.40      9.72 o
  -6 -12   9       33.83       62.56     11.16 o
  -5 -12   9        0.11        6.86      8.45 o
  -4 -12   9       98.07       97.18     11.04 o
  -3 -12   9      872.30      830.40     28.11 o
  -2 -12   9       30.52       19.13     12.94 o
  -1 -12   9      241.62      219.47     14.18 o
   0 -12   9        2.09       14.37     12.46 o
   1 -12   9      125.50      132.03      8.82 o
   2 -12   9        3.44       17.49      6.20 o
   3 -12   9      276.61      289.45     15.83 o
   4 -12   9       67.27       57.70      8.81 o
   5 -12   9      100.15       73.94     11.98 o
   6 -12   9      161.72      183.08     13.20 o
   7 -12   9     2555.35     2608.54     91.51 o
   8 -12   9      471.04      509.37     21.34 o
   9 -12   9       56.42       90.08     15.33 o
  11 -12   9      128.09      132.24     19.17 o
  12 -12   9      210.45      173.45     23.00 o
  -9 -11   9       31.78       49.31     11.16 o
  -8 -11   9      184.94      159.62     20.12 o
  -7 -11   9       12.37        0.00     21.08 o
  -6 -11   9        2.37       15.13      9.81 o
  -5 -11   9       55.08       56.03     22.04 o
  -4 -11   9      298.93      272.74     15.41 o
  -3 -11   9      112.85      118.65     12.82 o
  -2 -11   9       11.58       12.02      7.36 o
  -1 -11   9     2268.75     2294.21     49.42 o
   0 -11   9        1.10       -2.56      5.12 o
   1 -11   9      828.96      856.78     22.41 o
   2 -11   9      174.83      158.64      9.32 o
   3 -11   9        9.72        9.32      7.36 o
   4 -11   9      421.10      392.49     17.58 o
   5 -11   9       13.04       15.69      8.05 o
   6 -11   9      727.07      717.15     26.08 o
   7 -11   9       86.17       81.71     10.36 o
   8 -11   9       99.13       90.95     10.49 o
   9 -11   9       85.22       91.04     14.37 o
  10 -11   9       41.09       64.20     13.42 o
  11 -11   9      105.73      101.58     16.29 o
  12 -11   9       37.60       50.79     14.37 o
 -10 -10   9       11.34       13.18     11.46 o
  -9 -10   9       72.35       47.36     23.48 o
  -8 -10   9        6.66        9.58     14.37 o
  -7 -10   9       93.15       87.82      8.96 o
  -6 -10   9       24.19       16.69     10.48 o
  -5 -10   9     1123.15     1162.30     29.46 o
  -4 -10   9        0.12       -5.13      5.60 o
  -3 -10   9      244.17      253.45     11.88 o
  -2 -10   9      255.54      233.17     10.81 o
  -1 -10   9       32.95       29.47      6.34 o
   0 -10   9        7.60        3.42      5.88 o
   1 -10   9       34.07       38.31      6.04 o
   2 -10   9      169.62      161.38      9.03 o
   3 -10   9        4.04        3.97      9.10 o
   4 -10   9        0.17       18.25      9.10 o
   5 -10   9      398.95      416.03     18.30 o
   6 -10   9      132.05      131.17     11.16 o
   7 -10   9      438.23      416.82     20.60 o
   8 -10   9       81.96       77.43      9.49 o
   9 -10   9      110.85      114.99     16.29 o
  10 -10   9       49.69       29.71     13.42 o
  11 -10   9      565.61      605.63     35.46 o
  12 -10   9        9.02       26.83     15.33 o
 -10  -9   9        8.70       -8.73      8.73 o
  -9  -9   9      124.96       99.60     21.56 o
  -8  -9   9       91.88      121.05     12.66 o
  -7  -9   9        1.94       -0.66      6.25 o
  -6  -9   9     1091.74     1057.37     31.75 o
  -5  -9   9      761.44      700.39     20.62 o
  -4  -9   9     2617.05     2598.69     54.70 o
  -3  -9   9      563.73      573.18     17.26 o
  -2  -9   9     1393.66     1417.03     32.91 o
  -1  -9   9      300.80      291.98     11.68 o
   0  -9   9       52.03       51.55      8.99 o
   1  -9   9       14.42       14.94      6.42 o
   2  -9   9     2039.75     1939.01     54.62 o
   3  -9   9        7.35       13.71      7.77 o
   4  -9   9      257.96      251.75     20.12 o
   5  -9   9       21.71       15.01      7.09 o
   6  -9   9      230.04      235.12     13.88 o
   7  -9   9       11.09       10.04      7.77 o
   8  -9   9      244.15      222.19     13.78 o
   9  -9   9       46.54       23.00     12.46 o
  10  -9   9      206.78      190.70     20.12 o
  11  -9   9       43.94       25.87     14.37 o
  12  -9   9        3.38      -13.42     13.42 o
  13  -9   9        2.50        2.87     14.37 o
 -11  -8   9       11.47       21.08     12.46 o
 -10  -8   9       41.55       32.33     12.46 o
  -9  -8   9       13.85       10.24     10.06 o
  -8  -8   9       90.77       74.53     12.46 o
  -7  -8   9       68.01       68.03      7.71 o
  -6  -8   9      460.52      416.13     28.06 o
  -5  -8   9      478.24      460.87     18.62 o
  -4  -8   9      108.92       81.04      7.96 o
  -3  -8   9        5.60       10.69      9.23 o
  -2  -8   9      251.73      249.50     10.92 o
  -1  -8   9      184.65      191.84      9.96 o
   0  -8   9        3.43        0.00      6.71 o
   1  -8   9      758.56      745.15     32.58 o
   2  -8   9       13.14       12.94      7.45 o
   3  -8   9      666.38      671.32     23.60 o
   4  -8   9       21.32       30.23      8.05 o
   5  -8   9     1291.99     1274.46     37.93 o
   6  -8   9     1369.04     1414.98     41.32 o
   7  -8   9      401.13      393.08     19.64 o
   8  -8   9      287.45      262.57     20.12 o
   9  -8   9       89.25       87.20     14.37 o
  10  -8   9      476.69      380.43     26.83 o
  11  -8   9      193.92      163.86     18.21 o
  12  -8   9      214.65      291.31     24.91 o
  13  -8   9       69.70      102.53     18.21 o
 -12  -7   9        0.41       37.68     11.28 o
 -11  -7   9       21.29       30.43     32.10 o
 -10  -7   9       30.34       36.31     20.12 o
  -9  -7   9        2.30       -0.56      8.05 o
  -8  -7   9      161.25      149.49     12.82 o
  -7  -7   9      294.96      256.90     15.41 o
  -6  -7   9      814.68      797.66     21.73 o
  -5  -7   9     4183.09     4108.33     84.87 o
  -4  -7   9       22.02       20.43      5.88 o
  -3  -7   9       99.99      116.58      8.73 o
  -2  -7   9      144.28      147.42      8.26 o
  -1  -7   9     1571.34     1528.62     40.11 o
   0  -7   9      183.36      165.62      7.54 o
   1  -7   9      348.15      363.55     10.72 o
   2  -7   9      127.31      128.32     10.54 o
   3  -7   9      484.79      492.92     15.85 o
   4  -7   9       65.91       63.97      7.15 o
   5  -7   9      103.64       87.37     10.84 o
   6  -7   9       99.63      109.34     10.78 o
   7  -7   9      879.42      881.57     53.66 o
   8  -7   9        2.57       -1.92     10.54 o
   9  -7   9        3.69        9.58     12.46 o
  10  -7   9        0.13        3.83     13.42 o
  11  -7   9      261.42      265.44     24.91 o
  12  -7   9        5.17       -5.75     13.42 o
  13  -7   9       20.41       29.71     16.29 o
 -12  -6   9        7.10       43.21     11.28 o
 -11  -6   9        7.84       29.06     11.28 o
 -10  -6   9       80.60       59.16     10.10 o
  -9  -6   9      262.64      284.61     16.26 o
  -8  -6   9      105.33      112.39     21.08 o
  -7  -6   9        0.28       -1.41      5.70 o
  -6  -6   9      340.92      326.95     13.35 o
  -5  -6   9     2824.22     2725.74     56.44 o
  -4  -6   9       59.32       48.26      6.76 o
  -3  -6   9     1241.97     1210.94     28.08 o
  -2  -6   9      476.14      485.49     12.39 o
  -1  -6   9        0.36        3.23      4.38 o
   0  -6   9      922.70      990.53     20.45 o
   1  -6   9      602.76      650.34     15.10 o
   2  -6   9        8.59        3.37      5.14 o
   3  -6   9       38.13       29.89      8.40 o
   4  -6   9      193.63      214.51     10.40 o
   5  -6   9      168.60      162.42     13.20 o
   6  -6   9     1799.45     1917.62     53.16 o
   7  -6   9      137.83      141.66     23.96 o
   8  -6   9       14.89        7.67     10.54 o
   9  -6   9      112.10       91.99     15.33 o
  10  -6   9      669.98      665.04     35.46 o
  13  -6   9      237.42      365.10     30.66 o
 -13  -5   9      100.65      111.13     14.70 o
 -12  -5   9       57.89       62.11     13.89 o
 -11  -5   9        6.94       16.64      9.90 o
 -10  -5   9      296.12      302.32     17.27 o
  -9  -5   9       30.12       30.93      9.58 o
  -8  -5   9        6.51       13.95     10.54 o
  -7  -5   9       25.24       21.54      6.04 o
  -6  -5   9      533.96      559.93     17.13 o
  -5  -5   9       76.03       72.93     12.00 o
  -4  -5   9       31.87       39.14      6.76 o
  -3  -5   9      381.50      374.67     10.88 o
  -2  -5   9       82.08       88.49      7.01 o
  -1  -5   9      754.46      780.08     17.23 o
   0  -5   9      452.94      440.56     11.69 o
   1  -5   9        9.37        5.90      4.77 o
   2  -5   9       65.44       59.75     10.24 o
   3  -5   9      559.18      582.49     17.51 o
   4  -5   9       22.67       31.82      6.99 o
   5  -5   9      260.27      265.04     14.56 o
   6  -5   9      156.96      119.32      9.00 o
   7  -5   9      204.35      186.10     13.20 o
   8  -5   9      442.97      425.47     27.79 o
   9  -5   9       75.66       78.58     16.29 o
  10  -5   9      214.62      196.44     21.08 o
  11  -5   9       35.85       42.16     16.29 o
  12  -5   9        0.11       18.21     14.37 o
  13  -5   9        5.91       35.46     15.33 o
 -13  -4   9       11.59       22.07      9.81 o
 -12  -4   9       31.73       45.31     25.39 o
 -11  -4   9       81.60       48.02     12.46 o
 -10  -4   9      284.91      263.68     16.94 o
  -9  -4   9       38.63       63.57     20.12 o
  -8  -4   9        7.88       15.58     16.29 o
  -7  -4   9       22.86       24.65      6.61 o
  -6  -4   9       25.32       26.04      6.34 o
  -5  -4   9       16.34       19.69      4.83 o
  -4  -4   9       15.34       16.75      5.26 o
  -3  -4   9       26.93       23.21      4.84 o
  -2  -4   9      147.01      139.80      7.55 o
  -1  -4   9     3742.50     3876.40     66.87 o
   0  -4   9      790.66      819.25     17.71 o
   1  -4   9       19.41       30.89      6.16 o
   2  -4   9        0.75       -1.92      4.92 o
   3  -4   9        0.08        4.84      7.09 o
   4  -4   9       15.71       26.63      6.59 o
   5  -4   9      232.43      238.22     11.59 o
   6  -4   9      179.26      184.11     10.42 o
   7  -4   9      836.76      869.20     24.46 o
   8  -4   9       26.88        9.10      7.45 o
   9  -4   9       54.57       18.21     11.50 o
  11  -4   9       61.84       46.00     14.37 o
  12  -4   9       85.44       46.96     15.33 o
 -13  -3   9      243.23      291.08     19.23 o
 -12  -3   9      150.80      163.09     14.18 o
 -11  -3   9       59.42       28.90      8.45 o
 -10  -3   9      624.01      570.17     32.58 o
  -9  -3   9      365.21      357.36     18.62 o
  -8  -3   9        0.74       -6.95      7.40 o
  -7  -3   9       81.84       79.96      8.53 o
  -6  -3   9     1390.16     1491.87     29.67 o
  -5  -3   9      952.24      977.31     21.07 o
  -4  -3   9        3.90       10.61      4.61 o
  -3  -3   9      662.10      741.13     16.83 o
  -2  -3   9      907.02      912.42     19.17 o
  -1  -3   9       59.99       74.53      5.74 o
   0  -3   9     7152.37     7407.69    123.44 o
   1  -3   9      362.32      392.24     13.21 o
   2  -3   9       39.20       38.08      6.40 o
   3  -3   9      572.62      564.25     20.97 o
   4  -3   9       11.20        5.48      5.60 o
   5  -3   9      117.01      122.79     12.20 o
   6  -3   9       58.80       45.70     11.59 o
   7  -3   9       23.13       18.09      7.65 o
   8  -3   9       24.47       16.73      8.73 o
   9  -3   9        3.03       -1.92     10.54 o
  10  -3   9       81.06       69.95     14.37 o
  11  -3   9       33.59       28.75     16.29 o
  12  -3   9      168.19      177.28     22.04 o
 -14  -2   9        9.67       32.65     13.19 o
 -13  -2   9       23.08       29.98     10.49 o
 -12  -2   9      456.95      410.95     24.91 o
 -11  -2   9       62.87       65.22     17.25 o
 -10  -2   9       41.53       26.50     11.50 o
  -9  -2   9      406.51      405.89     23.96 o
  -8  -2   9       10.23        4.79      7.23 o
  -7  -2   9       39.34       38.64      5.75 o
  -6  -2   9     2056.89     2095.66     39.12 o
  -5  -2   9      625.23      643.25     15.50 o
  -4  -2   9      275.72      277.13      9.27 o
  -3  -2   9       51.96       41.31      5.11 o
  -2  -2   9      503.08      528.83     13.09 o
  -1  -2   9      365.68      375.27     11.82 o
   0  -2   9       14.14       12.44      3.97 o
   1  -2   9      348.75      345.94     12.48 o
   2  -2   9     6806.67     6991.92    139.07 o
   3  -2   9      302.71      370.37     13.88 o
   4  -2   9      677.12      673.54     24.73 o
   5  -2   9      150.38      151.13      9.57 o
   6  -2   9      450.53      464.83     16.31 o
   7  -2   9      233.39      240.94     17.04 o
   8  -2   9        3.86        0.74      8.73 o
   9  -2   9      162.53      138.39     12.52 o
  10  -2   9      154.66      121.70     18.21 o
  11  -2   9        4.43       40.25     13.42 o
  12  -2   9       24.49       35.46     16.29 o
 -14  -1   9       31.76       47.68     11.46 o
 -13  -1   9      301.17      332.85     21.56 o
 -12  -1   9      237.46      249.72     27.31 o
 -11  -1   9       33.73       24.42     10.44 o
 -10  -1   9      112.36      109.54     12.76 o
  -9  -1   9      164.07      135.18      9.87 o
  -8  -1   9       16.97        2.98     11.98 o
  -7  -1   9       96.09       83.37      7.46 o
  -6  -1   9      342.32      358.50     11.42 o
  -5  -1   9      162.07      188.22      8.99 o
  -4  -1   9      968.19      898.99     19.54 o
  -3  -1   9     3189.47     3311.21     58.37 o
  -2  -1   9     2531.88     2632.78     46.95 o
  -1  -1   9     1675.38     1798.01     33.39 o
   0  -1   9      379.45      389.59     10.56 o
   1  -1   9      223.55      221.58     10.40 o
   2  -1   9      565.39      585.57     17.42 o
   3  -1   9      167.82      149.54     14.67 o
   4  -1   9      264.57      287.21     14.46 o
   5  -1   9      728.91      726.42     21.30 o
   6  -1   9      155.48      135.32     10.21 o
   7  -1   9       80.36       86.04      8.82 o
   8  -1   9        0.58        5.27      8.13 o
   9  -1   9      308.75      256.50     17.46 o
  10  -1   9      192.77      140.87     17.25 o
  11  -1   9        2.42        1.92     13.42 o
  12  -1   9       42.42       48.87     18.21 o
 -14   0   9       58.84       62.22     12.41 o
 -13   0   9      489.41      490.90     22.24 o
 -12   0   9      400.16      368.93     26.83 o
 -11   0   9      187.25      155.26     19.64 o
 -10   0   9      417.86      406.71     15.12 o
  -9   0   9      202.18      190.91     10.32 o
  -8   0   9       76.96       69.13      7.28 o
  -7   0   9        0.52        0.42      5.03 o
  -6   0   9       64.58       63.75      5.83 o
  -5   0   9        6.55        8.22      4.76 o
  -4   0   9      237.64      267.00     14.97 o
  -3   0   9        0.28        2.44      4.64 o
  -2   0   9      952.09      982.28     23.15 o
  -1   0   9        2.65        5.53      4.03 o
   0   0   9       95.15       86.78      5.40 o
   1   0   9     1264.19     1253.68     41.72 o
   2   0   9      172.12      168.39     11.50 o
   3   0   9      171.84      145.27      9.00 o
   4   0   9     2829.73     2838.94     61.01 o
   5   0   9     1063.78     1102.03     34.09 o
   6   0   9      183.65      168.88     16.32 o
   7   0   9       41.19       24.62     15.52 o
   8   0   9      205.70      148.21     17.73 o
   9   0   9        3.99       18.94      9.12 o
  10   0   9       10.97       -4.61      9.13 o
  11   0   9        1.06       -0.96     14.37 o
 -14   1   9       12.97       25.08      9.81 o
 -13   1   9      242.90      312.40     17.58 o
 -12   1   9      165.14      189.09     17.54 o
 -11   1   9       38.54       14.62      7.85 o
 -10   1   9       83.95       86.82     12.56 o
  -9   1   9     2468.08     2525.07     54.29 o
  -8   1   9       39.11       31.23      6.52 o
  -7   1   9       55.47       68.22      8.77 o
  -6   1   9      501.23      508.82     13.73 o
  -5   1   9     1547.20     1708.01     32.68 o
  -4   1   9        9.29       12.45      4.74 o
  -3   1   9       43.28       25.91      4.76 o
  -2   1   9      188.48      175.97      7.70 o
  -1   1   9      404.20      458.76     11.91 o
   0   1   9      655.42      609.44     14.48 o
   1   1   9      844.49      823.71     21.95 o
   2   1   9        0.02        7.06      5.48 o
   3   1   9      476.16      448.86     15.19 o
   4   1   9       20.84       32.66      9.69 o
   5   1   9       53.26       56.67      8.54 o
   6   1   9     1090.07     1035.57     48.39 o
   7   1   9        1.15       20.38      9.65 o
   8   1   9       74.94       76.09     24.91 o
   9   1   9        0.37       17.25      8.81 o
  10   1   9        0.48       23.96     10.84 o
  11   1   9        0.27      -14.37     14.37 o
 -14   2   9      154.64      192.04     15.23 o
 -13   2   9      450.94      469.83     22.20 o
 -12   2   9       30.08       36.61      7.71 o
 -11   2   9       85.63       80.25      8.47 o
 -10   2   9       99.66      101.26      8.66 o
  -9   2   9      114.97      109.91      8.99 o
  -8   2   9      146.40      156.34      9.96 o
  -7   2   9      736.23      756.61     17.91 o
  -6   2   9     1386.70     1400.80     28.06 o
  -5   2   9       75.46       62.86      7.63 o
  -4   2   9      123.62      104.31      6.53 o
  -3   2   9      526.07      490.14     12.68 o
  -2   2   9      464.24      482.12     12.56 o
  -1   2   9      117.69      133.27      7.50 o
   0   2   9       55.05       57.82      5.59 o
   1   2   9       26.08       24.01      6.04 o
   2   2   9       99.54       98.93      9.09 o
   3   2   9      987.71     1017.73     31.65 o
   4   2   9      176.03      175.94     10.92 o
   5   2   9        5.06       -1.98      5.70 o
   6   2   9       25.12       11.58      6.99 o
   7   2   9      934.61      866.94     25.30 o
   8   2   9       10.02       17.10     17.25 o
   9   2   9      216.98      217.50     37.37 o
  10   2   9        6.09       16.93     11.98 o
 -14   3   9      131.82      130.90     15.68 o
 -13   3   9        0.56       23.18      9.41 o
 -12   3   9        6.38       14.34      8.45 o
 -11   3   9      122.74      133.00     10.43 o
 -10   3   9      183.93      200.46     14.50 o
  -9   3   9      374.60      383.11     14.36 o
  -8   3   9     4851.10     4855.59     96.59 o
  -7   3   9     2142.60     2185.64     40.98 o
  -6   3   9      853.88      932.12     20.75 o
  -5   3   9       17.08       46.75      5.75 o
  -4   3   9     1061.69     1095.34     22.89 o
  -3   3   9      764.46      761.62     18.81 o
  -2   3   9      792.64      815.86     18.13 o
  -1   3   9     3374.81     3351.50     58.74 o
   0   3   9       24.27       27.18      4.07 o
   1   3   9        0.13        2.55      5.53 o
   2   3   9     2897.78     2808.89     60.21 o
   3   3   9     7044.48     6992.94    140.10 o
   4   3   9       18.80       20.21      6.76 o
   5   3   9      224.17      195.78     11.33 o
   6   3   9       73.82       84.02      9.27 o
   7   3   9      366.14      359.08     15.43 o
   8   3   9        0.33       -7.45      7.45 o
   9   3   9       45.57       18.21      8.81 o
  10   3   9       76.52      134.55     18.69 o
 -14   4   9      486.81      559.28     49.83 o
 -13   4   9        0.29        1.67      9.13 o
 -12   4   9      239.60      218.50     33.54 o
 -11   4   9      398.11      381.51     19.65 o
 -10   4   9       31.05       47.06     10.54 o
  -9   4   9      648.41      642.20     44.08 o
  -8   4   9     1210.88     1196.81     36.89 o
  -7   4   9      538.68      578.66     22.51 o
  -6   4   9      176.12      181.08     12.41 o
  -5   4   9     3317.66     3159.18     80.50 o
  -4   4   9       39.40       53.06      8.18 o
  -3   4   9      130.36      153.83     10.80 o
  -2   4   9     1539.40     1597.31     47.46 o
  -1   4   9       78.95       65.42      8.30 o
   0   4   9      211.85      212.90      8.12 o
   1   4   9       59.09       64.90     13.89 o
   2   4   9        0.13       24.85     10.10 o
   3   4   9      543.54      557.63     23.37 o
   4   4   9      422.30      392.44     20.19 o
   5   4   9        0.34        4.79     11.02 o
   6   4   9      178.20      169.95     14.18 o
   7   4   9      172.62      181.13     14.46 o
   8   4   9      425.48      415.89     29.71 o
   9   4   9       80.92       54.62     17.25 o
 -14   5   9       16.29       51.36     12.41 o
 -13   5   9      137.79      113.53     12.52 o
 -12   5   9       57.20       47.55     10.49 o
 -11   5   9      455.32      467.35     23.01 o
 -10   5   9      634.56      676.12     26.43 o
  -9   5   9      592.16      607.17     23.99 o
  -8   5   9      662.04      673.99     20.46 o
  -7   5   9     3861.06     3891.76     80.67 o
  -6   5   9      363.09      321.91     22.38 o
  -5   5   9       92.33       82.95      8.47 o
  -4   5   9        0.13        2.56      6.40 o
  -3   5   9      181.71      179.43     10.29 o
  -2   5   9      313.76      312.61     12.62 o
  -1   5   9        2.00       -2.33      5.70 o
   0   5   9      797.73      786.60     17.63 o
   1   5   9       49.15       77.19     24.44 o
   2   5   9     1397.76     1339.45     42.67 o
   3   5   9      172.97      150.50     13.55 o
   4   5   9      163.59      177.62     14.46 o
   5   5   9      560.09      568.21     26.83 o
   6   5   9       16.96       25.30      9.90 o
   7   5   9       33.19       41.64     10.49 o
   8   5   9      179.64      173.45     21.08 o
 -14   6   9        2.42        0.77     17.73 o
 -13   6   9      115.71      101.64     17.25 o
 -12   6   9       46.85       65.94     14.85 o
 -11   6   9      193.82      183.73     14.56 o
 -10   6   9       67.59       57.34     10.78 o
  -9   6   9       14.29       23.37      7.77 o
  -8   6   9     1402.97     1385.91     40.96 o
  -7   6   9       67.59       55.84      8.36 o
  -6   6   9     2293.18     2361.47     62.54 o
  -5   6   9      494.41      474.72     16.96 o
  -4   6   9      267.56      258.24     12.63 o
  -3   6   9      360.34      357.57     14.72 o
  -2   6   9      139.51      131.60     10.19 o
  -1   6   9      499.07      447.23     12.76 o
   0   6   9      139.24      133.72     10.22 o
   1   6   9        6.45       11.21      7.77 o
   2   6   9      104.65      109.81     26.83 o
   3   6   9     1810.48     1778.98     53.53 o
   4   6   9      141.02      133.27     12.66 o
   5   6   9       28.58       46.96     20.60 o
   6   6   9      268.20      271.83     17.58 o
   7   6   9       39.62       83.17     21.56 o
   8   6   9      117.59      160.99     22.04 o
 -14   7   9        0.12        6.44      9.81 o
 -13   7   9      172.17      161.36     19.64 o
 -12   7   9      164.99      169.88     14.91 o
 -11   7   9      349.64      353.67     18.97 o
 -10   7   9       45.79       33.84     10.78 o
  -9   7   9        2.81       26.35      8.81 o
  -8   7   9      934.39      940.59     26.30 o
  -7   7   9       56.27       62.43     14.04 o
  -6   7   9       72.41       86.42     14.64 o
  -5   7   9      368.77      384.46     15.03 o
  -4   7   9       33.77       45.02     15.35 o
  -3   7   9        0.32        2.13      8.18 o
  -2   7   9      143.84      135.11      9.73 o
  -1   7   9       25.02       30.49      7.97 o
   0   7   9      162.11      136.64     11.39 o
   1   7   9       79.49       71.77     10.59 o
   2   7   9      374.07      343.06     25.87 o
   3   7   9      473.76      504.17     23.04 o
   4   7   9      424.50      456.89     22.01 o
   5   7   9      277.88      262.65     17.46 o
   6   7   9        1.71       34.41     16.77 o
   7   7   9        3.01       24.07     11.46 o
 -13   8   9       52.53       71.58     21.56 o
 -12   8   9       19.45       13.61      9.81 o
 -11   8   9       14.56        4.82      9.81 o
 -10   8   9        4.22       12.14      9.13 o
  -9   8   9      142.63      153.29     13.35 o
  -8   8   9      285.41      249.89     12.70 o
  -7   8   9      809.72      828.35     34.65 o
  -6   8   9      490.38      476.92     17.50 o
  -5   8   9      482.82      510.84     18.03 o
  -4   8   9     1361.87     1331.60     33.40 o
  -3   8   9       64.61       78.03      8.66 o
  -2   8   9       41.65       29.29      7.70 o
  -1   8   9      410.12      426.30     13.08 o
   0   8   9      294.51      251.53     14.38 o
   1   8   9      273.80      261.13     16.94 o
   2   8   9      957.69      948.80     34.54 o
   3   8   9       25.41       37.58     26.35 o
   4   8   9        9.23       23.76      9.67 o
   5   8   9      222.39      250.90     21.56 o
   6   8   9        0.02        2.24     10.10 o
 -13   9   9        0.20       33.54     14.37 o
 -12   9   9       61.06       71.61     37.37 o
 -11   9   9       10.65       19.26     12.94 o
 -10   9   9      226.79      260.00     17.27 o
  -9   9   9        2.56       11.87     18.21 o
  -8   9   9      771.65      764.57     38.33 o
  -7   9   9      533.50      550.58     23.37 o
  -6   9   9      165.97      132.10     12.00 o
  -5   9   9        1.03        7.67      8.81 o
  -4   9   9      281.43      279.57     13.64 o
  -3   9   9        0.01        7.88      9.31 o
  -2   9   9       13.67       12.25      5.55 o
  -1   9   9       15.86       19.68      5.75 o
   0   9   9       59.84       53.19      7.52 o
   1   9   9       46.00       54.33     12.94 o
   2   9   9      250.31      270.66     18.62 o
   3   9   9       83.11       83.30     12.14 o
   4   9   9       78.21       76.93     19.17 o
   5   9   9      273.06      313.78     18.97 o
 -12  10   9        0.25       12.82     10.78 o
 -11  10   9      312.96      294.50     18.30 o
 -10  10   9       18.58       -6.47     10.59 o
  -9  10   9        3.69       33.95     25.87 o
  -8  10   9     2121.65     2212.46     62.90 o
  -7  10   9      640.96      609.47     20.80 o
  -6  10   9      201.34      220.83     12.72 o
  -5  10   9      200.58      149.04     11.19 o
  -4  10   9      118.71      145.71     10.95 o
  -3  10   9     1373.61     1322.39     26.93 o
  -2  10   9      100.97      102.62      8.97 o
  -1  10   9       91.51       99.06      7.89 o
   0  10   9       26.81       34.47      7.10 o
   1  10   9        1.32       18.21     14.85 o
   2  10   9      243.39      264.48     27.79 o
   3  10   9       24.33       18.05     31.14 o
   4  10   9       72.49       79.54     19.17 o
 -11  11   9       15.56       11.59     11.16 o
 -10  11   9      167.81      152.82     14.18 o
  -9  11   9       51.84       82.92     12.87 o
  -8  11   9        0.14        1.53     17.25 o
  -7  11   9       34.37       47.49     14.10 o
  -6  11   9       91.37       96.48     10.43 o
  -5  11   9       99.40       92.14     23.30 o
  -4  11   9      473.06      481.63     25.61 o
  -3  11   9       32.03       24.12      9.32 o
  -2  11   9      262.47      244.60     10.77 o
  -1  11   9       84.62       76.77      8.08 o
   0  11   9       88.24       88.32     23.96 o
   1  11   9       84.65       99.17     34.02 o
   2  11   9      132.66      148.62     25.87 o
 -10  12   9       89.12       61.40     12.20 o
  -9  12   9      522.70      496.38     35.46 o
  -8  12   9        8.91       13.23     10.36 o
  -7  12   9       19.69       25.72     11.56 o
  -6  12   9        1.97       -1.50     11.39 o
  -5  12   9       87.62      105.65     11.26 o
  -4  12   9       53.60       43.39     11.54 o
  -3  12   9      512.46      509.19     16.21 o
  -2  12   9        5.80       14.48      6.77 o
  -1  12   9       41.08       62.50     19.23 o
   0  12   9       11.47       24.39     34.02 o
  -8  13   9       86.03       93.33     12.41 o
  -7  13   9       75.30      107.14     12.68 o
  -6  13   9       39.29       14.71      9.86 o
  -5  13   9       30.51       43.63      8.58 o
  -4  13   9        0.89       29.43      7.78 o
  -3  13   9        2.11        6.99      6.52 o
  -2  13   9        1.85       17.38      7.14 o
   0 -17  10      187.43      239.48     17.96 o
   1 -17  10      267.90      224.23     22.04 o
   2 -17  10      218.67      167.70     20.12 o
   3 -17  10       13.14        0.07     11.02 o
   4 -17  10       54.44      130.55     65.16 o
   5 -17  10        0.01       10.86     10.10 o
   6 -17  10       10.47       -4.79     14.37 o
  -2 -16  10       77.60       80.12     19.64 o
  -1 -16  10      176.60      161.27     12.87 o
   0 -16  10      531.53      515.07     46.00 o
   1 -16  10       45.58        5.75     14.37 o
   2 -16  10        0.04        3.83     13.42 o
   3 -16  10      128.42      126.52     13.55 o
   4 -16  10      102.08       98.90     12.14 o
   5 -16  10        2.00        1.74      9.13 o
   6 -16  10       30.79       55.39     10.10 o
   7 -16  10      321.81      337.98     19.64 o
   8 -16  10      434.62      380.43     26.83 o
  -4 -15  10      210.76      195.66     15.58 o
  -3 -15  10       65.36      120.71     13.10 o
  -2 -15  10      127.39      129.53     16.29 o
  -1 -15  10       34.85        0.20     14.85 o
   0 -15  10       77.63      104.23     23.00 o
   1 -15  10        1.52        4.79      9.49 o
   2 -15  10      430.04      398.97     19.51 o
   3 -15  10      120.26      122.89     21.08 o
   4 -15  10      693.07      609.94     24.56 o
   5 -15  10      409.32      458.55     48.87 o
   6 -15  10      229.12      221.08     20.60 o
   7 -15  10      145.64      124.91     12.14 o
   8 -15  10       85.54       61.33     14.37 o
   9 -15  10       15.43       59.41     16.29 o
  -5 -14  10       36.03       39.06     11.98 o
  -4 -14  10       15.79        9.34     28.75 o
  -3 -14  10      207.18      197.41     15.66 o
  -2 -14  10       69.57       81.09     11.28 o
  -1 -14  10        0.02        3.83     12.46 o
   0 -14  10      335.75      358.79     15.85 o
   1 -14  10       13.21       12.02     11.98 o
   2 -14  10       84.46      103.75     11.16 o
   3 -14  10      152.14      145.12     16.77 o
   4 -14  10        0.80        1.87     10.06 o
   5 -14  10     1501.16     1620.33     47.74 o
   6 -14  10      252.66      194.16     27.79 o
   7 -14  10      785.03      776.93     41.68 o
   8 -14  10       89.96      114.03     17.25 o
   9 -14  10      384.76      404.39     27.79 o
  10 -14  10      210.34      217.53     21.08 o
  -7 -13  10      101.58      105.57     13.06 o
  -6 -13  10        0.15       18.02      8.54 o
  -5 -13  10     1035.87     1133.64     30.29 o
  -4 -13  10       15.16       18.66      8.69 o
  -3 -13  10       94.82       77.69      9.93 o
  -2 -13  10      239.21      210.54     17.10 o
  -1 -13  10       60.50       55.39      8.09 o
   0 -13  10      106.95       83.05     10.54 o
   1 -13  10       10.59       15.81      8.13 o
   2 -13  10       55.31       70.07     10.54 o
   3 -13  10      912.91      908.64     30.78 o
   4 -13  10      153.43      166.73     38.33 o
   5 -13  10      228.47      209.77     16.77 o
   6 -13  10       63.52       51.63     13.42 o
   7 -13  10      276.42      329.52     17.95 o
   8 -13  10        2.16        3.83     11.50 o
   9 -13  10       85.51       94.87     17.25 o
  10 -13  10       13.86       46.96     15.33 o
  11 -13  10       65.86       85.29     17.25 o
  -8 -12  10       90.84       73.61     11.84 o
  -7 -12  10       79.97       62.34      9.37 o
  -6 -12  10       18.75       26.67      9.52 o
  -5 -12  10       45.86       56.64      8.40 o
  -4 -12  10      484.86      502.65     17.87 o
  -3 -12  10       21.37       28.88      7.64 o
  -2 -12  10       82.72       69.09     10.59 o
  -1 -12  10        8.58       -1.75      5.64 o
   0 -12  10      400.45      377.26     22.52 o
   1 -12  10        9.43       17.67      8.45 o
   2 -12  10       15.97       21.56     11.98 o
   3 -12  10      339.56      355.82     21.56 o
   4 -12  10      371.22      329.11     16.59 o
   5 -12  10       14.21       14.08     20.60 o
   6 -12  10      995.67      916.18     31.50 o
   7 -12  10      527.46      520.90     22.01 o
   8 -12  10     1720.31     1794.79     51.83 o
   9 -12  10       80.57       78.58     15.33 o
  10 -12  10       25.09        4.79     13.42 o
  11 -12  10      107.73      112.12     18.21 o
  -9 -11  10       81.22       94.26     13.20 o
  -8 -11  10        4.21        8.73     18.69 o
  -7 -11  10        7.35       28.92     10.80 o
  -6 -11  10      393.30      435.15     17.82 o
  -5 -11  10      189.04      185.94     22.14 o
  -4 -11  10      308.55      275.19     17.58 o
  -3 -11  10      169.61      171.23     11.97 o
  -2 -11  10     1952.67     1934.00     43.23 o
  -1 -11  10       48.63       58.18      7.15 o
   0 -11  10      876.11      810.76     31.64 o
   1 -11  10      851.18      892.16     35.94 o
   2 -11  10       12.85       24.26      8.29 o
   3 -11  10       74.82       74.70     14.37 o
   4 -11  10       30.66       39.05      9.49 o
   5 -11  10        3.60       -5.62      7.77 o
   6 -11  10       33.93       29.41      9.67 o
   7 -11  10       61.87       43.08     14.37 o
   8 -11  10      314.92      275.89     36.41 o
   9 -11  10      122.70      102.53     15.33 o
  10 -11  10       79.52       68.04     14.37 o
  11 -11  10       15.13       -7.67     11.50 o
  12 -11  10       94.57       88.16     18.21 o
  -9 -10  10        2.57      -10.06     10.06 o
  -8 -10  10       56.12       52.61     10.78 o
  -7 -10  10       59.71       42.56      7.64 o
  -6 -10  10       23.43       20.42      7.29 o
  -5 -10  10      260.06      251.24     15.54 o
  -4 -10  10      473.80      474.44     20.80 o
  -3 -10  10       14.76       33.82      7.15 o
  -2 -10  10      106.58      112.54      8.93 o
  -1 -10  10       13.10       16.03      9.10 o
   0 -10  10        7.25       13.81      5.84 o
   1 -10  10      119.96      121.27     11.02 o
   2 -10  10      587.15      595.63     23.01 o
   3 -10  10       30.98       35.68      8.73 o
   4 -10  10     1783.93     1747.36     51.75 o
   5 -10  10      681.72      680.97     25.04 o
   6 -10  10      204.13      207.09     13.55 o
   7 -10  10      317.90      304.38     20.12 o
   8 -10  10       23.25       26.60      8.45 o
   9 -10  10       15.09       11.50     11.50 o
  10 -10  10       20.01       43.12     14.37 o
  11 -10  10        0.00       47.91     15.33 o
  12 -10  10     1190.22     1192.09     55.58 o
 -10  -9  10      212.48      256.50     17.58 o
  -9  -9  10      217.29      242.65     20.60 o
  -8  -9  10      254.97      271.19     17.46 o
  -7  -9  10        0.52        3.89      8.57 o
  -6  -9  10      110.75       99.13     11.85 o
  -5  -9  10     1731.34     1719.85     39.23 o
  -4  -9  10       30.22       29.43      7.08 o
  -3  -9  10     3879.33     3756.15     75.81 o
  -2  -9  10        8.78       13.95      5.95 o
  -1  -9  10      278.44      257.30     11.42 o
   0  -9  10     1346.53     1322.03     30.39 o
   1  -9  10      322.99      365.92     17.27 o
   2  -9  10       87.09      102.56     10.84 o
   3  -9  10      106.53      107.97     11.50 o
   4  -9  10       52.24       69.94     17.73 o
   5  -9  10      417.05      406.23     18.26 o
   6  -9  10       18.10       35.07      7.77 o
   7  -9  10      100.90      116.95     11.16 o
   8  -9  10       79.02       69.97     10.16 o
   9  -9  10       57.73       33.54     15.33 o
  10  -9  10       74.17       61.33     16.29 o
  11  -9  10       19.44       12.46     15.33 o
  12  -9  10       17.40        0.96     14.37 o
 -11  -8  10       63.05       58.56     11.16 o
 -10  -8  10       66.92       63.81     11.73 o
  -9  -8  10      101.54       89.51     12.14 o
  -8  -8  10       55.55       52.24     10.36 o
  -7  -8  10      571.07      617.48     19.86 o
  -6  -8  10      376.35      379.34     17.27 o
  -5  -8  10      155.43      166.53     20.60 o
  -4  -8  10      195.51      187.57     11.58 o
  -3  -8  10       71.41       71.07      7.84 o
  -2  -8  10       19.32       23.68      8.65 o
  -1  -8  10      210.61      182.31      9.37 o
   0  -8  10      247.89      268.74     10.85 o
   1  -8  10     1365.70     1376.16     32.96 o
   2  -8  10      117.41      114.20      9.22 o
   3  -8  10      196.30      206.14     13.20 o
   4  -8  10      113.34      101.48     20.12 o
   5  -8  10     1122.31     1122.13     49.83 o
   6  -8  10     1470.37     1396.37     41.33 o
   7  -8  10      921.13      925.25     31.15 o
   8  -8  10       11.73       18.21     10.54 o
   9  -8  10     1262.01     1210.29     53.66 o
  10  -8  10      223.06      221.36     21.08 o
  11  -8  10        4.11        0.96     12.46 o
  12  -8  10       58.74       78.58     17.25 o
 -11  -7  10      327.57      330.24     20.29 o
 -10  -7  10        6.96       16.40      9.13 o
  -9  -7  10      811.83      800.32     41.21 o
  -8  -7  10        1.60       -3.83      7.77 o
  -7  -7  10      212.99      199.30     10.87 o
  -6  -7  10     1159.14     1135.55     28.58 o
  -5  -7  10     1036.31     1021.72     26.14 o
  -4  -7  10       20.29       22.56     10.27 o
  -3  -7  10     2005.49     2031.44     43.68 o
  -2  -7  10       30.20       19.09      5.86 o
  -1  -7  10      640.41      665.25     18.34 o
   0  -7  10       69.39       82.10      7.55 o
   1  -7  10     3156.17     3193.28    127.69 o
   2  -7  10      891.36      867.82     23.39 o
   3  -7  10       17.73       12.91      5.84 o
   4  -7  10       30.95       38.62      7.89 o
   5  -7  10      186.76      163.33      9.93 o
   6  -7  10       41.83       61.30      9.81 o
   7  -7  10       23.76       58.05     18.21 o
   8  -7  10      624.42      580.71     32.58 o
   9  -7  10       20.12       34.50     13.42 o
  10  -7  10        1.81        2.87     15.33 o
  11  -7  10       20.57       42.16     16.29 o
  12  -7  10       53.62       56.54     17.25 o
 -12  -6  10        6.69       49.45     11.50 o
 -11  -6  10      169.28      140.48     25.87 o
 -10  -6  10        0.12       -4.79     10.10 o
  -9  -6  10        0.67       12.19      8.45 o
  -8  -6  10       69.82       55.36     10.49 o
  -7  -6  10       53.04       35.68     14.18 o
  -6  -6  10      426.55      433.83     17.33 o
  -5  -6  10      669.30      668.62     31.79 o
  -4  -6  10       38.18       28.96     11.80 o
  -3  -6  10      232.95      237.56     10.87 o
  -2  -6  10      212.51      193.00     11.97 o
  -1  -6  10      156.22      145.63      7.46 o
   0  -6  10      173.55      165.26      8.96 o
   1  -6  10      432.19      438.22     18.00 o
   2  -6  10      752.41      775.64     23.59 o
   3  -6  10       17.85       27.67     10.64 o
   4  -6  10     4205.37     4280.49     96.65 o
   5  -6  10      245.72      238.08     12.24 o
   6  -6  10     2665.78     2780.21     60.89 o
   7  -6  10      645.65      641.35     24.28 o
   8  -6  10        0.28       14.37     10.54 o
   9  -6  10       14.53       16.29     11.50 o
  10  -6  10      130.47      121.70     16.29 o
  11  -6  10       44.82       31.62     14.37 o
 -12  -5  10      124.14      126.22     36.41 o
 -11  -5  10        0.46        7.17     10.44 o
 -10  -5  10      182.56      162.07     15.81 o
  -9  -5  10      208.08      221.95     14.18 o
  -8  -5  10        0.32        3.83      9.58 o
  -7  -5  10     2584.46     2497.26     53.04 o
  -6  -5  10      903.22      886.71     23.36 o
  -5  -5  10      148.84      138.10      9.18 o
  -4  -5  10     1050.80     1023.99     28.14 o
  -3  -5  10      999.36     1094.59     22.75 o
  -2  -5  10      729.93      756.52     17.18 o
  -1  -5  10      388.99      439.25     11.78 o
   0  -5  10       84.00       86.97      7.55 o
   1  -5  10      109.18      120.37     10.49 o
   2  -5  10      136.67      147.02     11.52 o
   3  -5  10      209.16      226.13     11.04 o
   4  -5  10        0.86       -2.28      7.09 o
   5  -5  10        1.34        3.60      5.77 o
   6  -5  10       84.95       77.92      8.82 o
   7  -5  10       94.81       88.07      9.14 o
   8  -5  10      456.38      452.30     29.71 o
   9  -5  10        2.49      -10.54     13.42 o
  10  -5  10       61.87       53.66     15.33 o
  11  -5  10       63.88       54.62     17.25 o
  12  -5  10        9.46      -12.46     12.46 o
 -13  -4  10       24.51       36.57     17.25 o
 -12  -4  10       94.08       80.55     12.14 o
 -11  -4  10       67.02      100.44     23.96 o
 -10  -4  10      386.78      372.34     19.23 o
  -9  -4  10      244.68      211.78     23.96 o
  -8  -4  10       79.86       86.20     14.85 o
  -7  -4  10       14.73       12.13      7.83 o
  -6  -4  10      727.47      738.84     20.46 o
  -5  -4  10       34.43       24.92      6.59 o
  -4  -4  10      177.84      185.82      8.06 o
  -3  -4  10      282.02      284.97      9.53 o
  -2  -4  10      594.22      658.37     15.98 o
  -1  -4  10       39.68       29.47      4.70 o
   0  -4  10      491.40      466.42     15.00 o
   1  -4  10     3834.17     4137.22     85.34 o
   2  -4  10     1412.01     1457.03     34.34 o
   3  -4  10        9.11        8.52      5.60 o
   4  -4  10      513.09      534.83     24.36 o
   5  -4  10      648.95      695.43     24.96 o
   6  -4  10      186.44      189.18     10.98 o
   7  -4  10      238.54      237.81     19.61 o
   8  -4  10      814.58      735.01     29.71 o
   9  -4  10      821.17      721.58     37.37 o
  10  -4  10       79.29      104.45     16.29 o
  11  -4  10       68.02       73.79     16.29 o
  12  -4  10       22.46       26.83     16.29 o
 -13  -3  10       24.83       57.85     11.73 o
 -12  -3  10        0.17       12.40     25.39 o
 -11  -3  10      204.86      189.07     14.86 o
 -10  -3  10      217.30      174.40     13.20 o
  -9  -3  10      913.58      841.36     39.29 o
  -8  -3  10       46.83       76.33     22.52 o
  -7  -3  10     1358.83     1387.74     32.37 o
  -6  -3  10      724.40      723.63     17.42 o
  -5  -3  10      459.72      397.52     11.59 o
  -4  -3  10       56.19       62.33      6.03 o
  -3  -3  10     1797.58     1733.67     32.91 o
  -2  -3  10      437.04      484.77     12.82 o
  -1  -3  10     1197.97     1252.42     24.95 o
   0  -3  10      316.86      295.20     11.74 o
   1  -3  10       57.23       55.39      6.90 o
   2  -3  10      680.72      702.08     20.12 o
   3  -3  10     1165.00     1181.02     29.75 o
   4  -3  10      118.10      110.79      8.83 o
   5  -3  10       56.72       35.47      7.36 o
   6  -3  10        5.74        3.63      6.59 o
   7  -3  10        2.81       18.44      6.99 o
   8  -3  10     1103.40     1045.00     35.74 o
   9  -3  10        5.43       13.89      8.81 o
  10  -3  10        0.71       20.12     14.37 o
  11  -3  10        2.58        7.67     15.33 o
  12  -3  10        7.40       22.04     14.37 o
 -13  -2  10       95.47      118.74     23.00 o
 -12  -2  10      243.26      255.80     17.87 o
 -11  -2  10        3.48       35.31     24.44 o
 -10  -2  10       11.60       11.02      7.45 o
  -9  -2  10      158.42      164.18     27.31 o
  -8  -2  10       48.23       52.98      8.81 o
  -7  -2  10      932.64      992.64     21.96 o
  -6  -2  10       26.53       27.42      5.43 o
  -5  -2  10     1452.10     1475.43     29.24 o
  -4  -2  10      152.16      147.61      7.52 o
  -3  -2  10      732.34      768.50     17.50 o
  -2  -2  10     4292.50     4475.97     76.80 o
  -1  -2  10     2126.74     2294.66     49.94 o
   0  -2  10      539.64      549.63     16.92 o
   1  -2  10      597.91      610.92     18.13 o
   2  -2  10     4650.74     4820.60     98.39 o
   3  -2  10     1120.62     1110.48     28.14 o
   4  -2  10     1739.86     1760.62     40.69 o
   5  -2  10     1555.25     1493.74     36.24 o
   6  -2  10      270.93      240.90     16.59 o
   7  -2  10      116.28      115.15     10.40 o
   8  -2  10      155.38      163.18     14.85 o
   9  -2  10      225.92      217.53     22.04 o
  10  -2  10        9.48      -11.50     11.50 o
  11  -2  10       80.84       39.29     15.33 o
 -14  -1  10      182.86      181.50     15.23 o
 -13  -1  10        0.47       -7.67     11.50 o
 -12  -1  10       12.33       12.17      9.13 o
 -11  -1  10        8.25       -9.13      9.13 o
 -10  -1  10      489.85      458.38     20.29 o
  -9  -1  10      310.43      300.64     13.61 o
  -8  -1  10     3274.96     3203.92     66.33 o
  -7  -1  10     1597.14     1664.54     32.65 o
  -6  -1  10      387.02      405.34     14.17 o
  -5  -1  10      179.66      172.91      8.04 o
  -4  -1  10      148.76      147.83      7.61 o
  -3  -1  10      231.85      203.63      8.65 o
  -2  -1  10      184.98      221.47      8.49 o
  -1  -1  10      668.15      701.36     23.60 o
   0  -1  10       92.55       91.36     12.73 o
   1  -1  10      420.41      467.71     15.43 o
   2  -1  10       21.31       23.11      6.05 o
   3  -1  10     1761.73     1926.94     44.04 o
   4  -1  10     8541.51     8426.22    167.46 o
   5  -1  10       29.02       49.68      7.46 o
   6  -1  10       11.13       13.13     10.10 o
   7  -1  10       38.49       26.76      7.36 o
   8  -1  10      388.50      375.42     19.30 o
   9  -1  10      261.00      258.78     17.70 o
  10  -1  10       13.47       43.65     22.04 o
 -13   0  10       68.33       95.42     16.77 o
 -12   0  10       23.19       33.92     14.85 o
 -11   0  10        9.84       17.40     10.49 o
 -10   0  10       15.30       42.35     13.82 o
  -9   0  10      246.22      236.18     11.79 o
  -8   0  10      162.87      187.63     19.15 o
  -7   0  10      427.78      445.49     13.05 o
  -6   0  10      108.54      130.70      7.88 o
  -5   0  10     1588.06     1673.63     32.45 o
  -4   0  10      350.70      411.05     11.95 o
  -3   0  10        5.05       10.69      5.26 o
  -2   0  10      978.08     1071.37     22.16 o
  -1   0  10      135.08      169.93      9.37 o
   0   0  10      159.82      183.92      9.86 o
   1   0  10        7.51        8.24      6.27 o
   2   0  10     1233.19     1241.26     30.53 o
   3   0  10      302.93      300.39     12.62 o
   4   0  10       63.61       53.57     13.76 o
   5   0  10      467.54      479.23     20.59 o
   6   0  10       44.10       57.93      7.75 o
   7   0  10       78.54       57.77      9.27 o
   8   0  10      410.50      354.15     18.83 o
   9   0  10      271.29      202.22     14.86 o
  10   0  10        2.10        7.27     11.50 o
  11   0  10      102.36      134.16     22.04 o
 -14   1  10       14.09       14.26     11.50 o
 -13   1  10      164.02      175.65     14.46 o
 -12   1  10      102.51       81.25     11.73 o
 -11   1  10      388.98      383.52     17.67 o
 -10   1  10        4.05       14.30      6.72 o
  -9   1  10       27.64       32.98     14.55 o
  -8   1  10      483.54      501.56     16.29 o
  -7   1  10     1076.71     1101.92     23.74 o
  -6   1  10     2586.66     2617.70     47.97 o
  -5   1  10      873.55      906.51     20.35 o
  -4   1  10      701.68      722.83     16.96 o
  -3   1  10       77.84       74.67      6.16 o
  -2   1  10      361.08      388.33     11.11 o
  -1   1  10        2.15        5.18      7.17 o
   0   1  10       17.57       26.08     11.24 o
   1   1  10        8.21        7.80      5.31 o
   2   1  10     1073.76     1103.86     31.18 o
   3   1  10       36.08       26.54      6.55 o
   4   1  10        1.51       -5.76      6.04 o
   5   1  10      334.73      297.00     13.75 o
   6   1  10       97.16      107.67      9.86 o
   7   1  10      256.82      214.38     12.24 o
   8   1  10      268.60      263.59     16.09 o
   9   1  10        0.52       14.44     12.46 o
  10   1  10       77.16       84.28     32.10 o
 -14   2  10       46.66       73.04     14.85 o
 -13   2  10       31.82       34.38      9.41 o
 -12   2  10        0.75       42.13     30.48 o
 -11   2  10       34.36       29.53     10.35 o
 -10   2  10       99.21      104.65      9.37 o
  -9   2  10      211.50      217.74     12.02 o
  -8   2  10     2488.15     2596.15     55.02 o
  -7   2  10     1934.64     1975.21     37.84 o
  -6   2  10      541.25      509.53     14.28 o
  -5   2  10     2205.07     2282.18     42.43 o
  -4   2  10     1346.90     1363.85     27.43 o
  -3   2  10      262.12      272.54      9.82 o
  -2   2  10      225.21      254.22     10.51 o
  -1   2  10      441.06      474.04     12.69 o
   0   2  10        0.05       11.50      8.62 o
   1   2  10      409.59      392.62     14.08 o
   2   2  10     4405.01     4377.97     90.47 o
   3   2  10       63.82       71.77      7.96 o
   4   2  10      182.69      162.59     11.35 o
   5   2  10      445.26      432.43     16.20 o
   6   2  10     1905.04     1863.64     44.09 o
   7   2  10       22.26       33.83      8.65 o
   8   2  10      306.09      310.73     17.58 o
   9   2  10       52.75       33.00     10.78 o
  10   2  10      121.85      110.79     30.19 o
 -14   3  10       34.99       37.98     12.82 o
 -13   3  10        2.43       21.08     15.33 o
 -12   3  10        0.25        9.95      9.67 o
 -11   3  10      358.98      358.79     25.39 o
 -10   3  10      277.94      257.77     33.06 o
  -9   3  10      852.60      891.87     39.29 o
  -8   3  10      138.13      136.49     23.48 o
  -7   3  10     3978.80     3919.08     80.85 o
  -6   3  10      234.71      216.60     11.21 o
  -5   3  10      438.17      430.06     15.41 o
  -4   3  10       94.21       91.76      8.31 o
  -3   3  10       12.97       17.93      6.72 o
  -2   3  10      709.95      650.85     22.09 o
  -1   3  10      375.32      383.13     16.08 o
   0   3  10      258.05      259.59     15.91 o
   1   3  10       92.66       97.10     11.73 o
   2   3  10     2038.13     2041.04     59.26 o
   3   3  10      150.99      202.53     26.83 o
   4   3  10     2901.72     2826.05     78.52 o
   5   3  10      138.00      126.22     13.10 o
   6   3  10      120.52      144.02     15.81 o
   7   3  10      362.88      389.64     20.33 o
   8   3  10       76.38       74.74     15.33 o
   9   3  10       82.94       61.33     17.25 o
 -14   4  10      223.37      190.94     17.27 o
 -13   4  10       51.91       61.40     12.41 o
 -12   4  10       79.73       72.68     19.64 o
 -11   4  10      409.80      396.42     19.91 o
 -10   4  10        0.65        0.79      7.77 o
  -9   4  10      213.47      187.21     14.56 o
  -8   4  10        1.35       18.95      7.20 o
  -7   4  10      829.19      790.34     34.02 o
  -6   4  10       82.75       87.77      8.82 o
  -5   4  10      125.04      150.97     11.87 o
  -4   4  10      594.24      647.17     22.92 o
  -3   4  10        7.58        8.09      9.59 o
  -2   4  10      497.73      492.63     19.44 o
  -1   4  10       83.81       77.38     12.37 o
   0   4  10        6.43        7.80     15.81 o
   1   4  10        2.42        4.19      8.05 o
   2   4  10       34.32       36.20     10.78 o
   3   4  10     4317.67     4121.10    126.49 o
   4   4  10       49.48       44.51     11.46 o
   5   4  10       15.58       24.65      9.67 o
   6   4  10        2.15        2.06      9.58 o
   7   4  10       72.42       94.01     18.69 o
   8   4  10        0.94        0.00     14.37 o
 -14   5  10       89.41      113.73     14.86 o
 -13   5  10       17.95       32.58     16.77 o
 -12   5  10       32.57       45.10     12.66 o
 -11   5  10       63.83       66.55     12.52 o
 -10   5  10      363.52      345.05     17.58 o
  -9   5  10      413.33      410.32     31.62 o
  -8   5  10     1746.77     1735.39     51.96 o
  -7   5  10      381.98      394.37     19.30 o
  -6   5  10      708.10      697.72     20.68 o
  -5   5  10        1.14        7.69      6.88 o
  -4   5  10      100.36      110.31     20.58 o
  -3   5  10     1265.66     1375.74     33.47 o
  -2   5  10      134.09      139.51     10.00 o
  -1   5  10      111.38      123.08      9.21 o
   0   5  10       78.80       78.52     11.84 o
   1   5  10       12.54       20.60     10.06 o
   2   5  10        0.88       -6.39     19.17 o
   3   5  10       22.55       21.47     10.10 o
   4   5  10      506.32      507.11     23.04 o
   5   5  10       87.45       87.80     11.84 o
   6   5  10       26.65       17.76     10.10 o
   7   5  10      174.10      158.62     13.88 o
   8   5  10       57.94       56.54     20.12 o
 -14   6  10       60.41       73.79     20.12 o
 -13   6  10       39.84       33.03     15.81 o
 -12   6  10      181.19      178.56     24.91 o
 -11   6  10      212.93      248.76     50.79 o
 -10   6  10      181.48      188.68     51.75 o
  -9   6  10        1.06        7.20     23.00 o
  -8   6  10      188.96      175.79     15.91 o
  -7   6  10     3437.47     3319.00     70.52 o
  -6   6  10      382.57      376.50     14.70 o
  -5   6  10       11.33       15.33      8.13 o
  -4   6  10      132.81      123.66      9.70 o
  -3   6  10      174.52      166.11     23.48 o
  -2   6  10      939.58      843.66     38.53 o
  -1   6  10       32.63        9.20     12.46 o
   0   6  10      139.57      129.30     15.19 o
   1   6  10       52.85       72.25     11.84 o
   2   6  10      780.70      774.29     29.47 o
   3   6  10      529.96      496.34     23.69 o
   4   6  10       96.70       97.24     11.84 o
   5   6  10       40.62       58.40     32.58 o
   6   6  10       63.59       55.16     12.14 o
   7   6  10      309.03      356.70     20.66 o
 -13   7  10      175.37      186.99     21.56 o
 -12   7  10       29.37       40.97     28.27 o
 -11   7  10        0.19       -7.80      7.80 o
 -10   7  10      183.94      200.67     14.72 o
  -9   7  10     1519.07     1476.25     44.96 o
  -8   7  10     1061.72     1052.24     28.64 o
  -7   7  10       73.08       67.23     10.13 o
  -6   7  10     1351.22     1406.62     40.85 o
  -5   7  10      426.05      464.37     16.86 o
  -4   7  10     1318.20     1275.80     32.36 o
  -3   7  10      590.57      549.20     18.59 o
  -2   7  10       30.74       20.51      6.76 o
  -1   7  10       70.25       62.02     10.78 o
   0   7  10       92.59       84.87     13.55 o
   1   7  10      291.01      214.34     96.31 o
   2   7  10     1924.93     1945.55     58.26 o
   3   7  10        0.35       17.73     10.16 o
   4   7  10      178.73      168.56     17.73 o
   5   7  10       85.94       87.75     12.89 o
   6   7  10      135.86      118.59     13.88 o
 -13   8  10       19.79       40.09     12.52 o
 -12   8  10       71.28       54.85     17.73 o
 -11   8  10       24.83       41.13     24.91 o
 -10   8  10       34.97       31.08     11.50 o
  -9   8  10      156.32      127.97     34.50 o
  -8   8  10      414.74      428.51     29.71 o
  -7   8  10       67.32       59.80     16.35 o
  -6   8  10       20.53       13.59      7.15 o
  -5   8  10       13.04        7.54      7.15 o
  -4   8  10       17.96       -2.36      6.45 o
  -3   8  10      424.73      448.32     31.88 o
  -2   8  10      212.33      215.44      9.57 o
  -1   8  10        8.85       20.76     11.50 o
   0   8  10        0.38        0.96     12.46 o
   1   8  10      253.60      257.96     17.95 o
   2   8  10       78.68       90.93     12.52 o
   3   8  10      596.74      611.38     38.33 o
   4   8  10      149.15      157.76     15.81 o
   5   8  10       69.99       57.22     12.94 o
 -12   9  10      511.44      526.16     25.87 o
 -11   9  10      325.32      339.65     20.46 o
 -10   9  10        5.14       23.10     18.69 o
  -9   9  10      235.10      224.97     26.35 o
  -8   9  10      306.87      312.93     18.21 o
  -7   9  10       64.21       81.87      9.03 o
  -6   9  10       82.99       82.78     10.89 o
  -5   9  10       98.70      104.94     12.54 o
  -4   9  10      696.58      721.10     28.80 o
  -3   9  10       52.13       43.81     10.55 o
  -2   9  10      260.63      241.73     11.62 o
  -1   9  10        4.64        3.83     13.42 o
   0   9  10        2.03      -11.50     11.50 o
   1   9  10      206.78      205.83     34.02 o
   2   9  10       11.82       30.78     11.28 o
   3   9  10      153.00      180.57     23.48 o
   4   9  10       30.23       39.85     10.99 o
 -11  10  10      125.94      108.20     16.77 o
 -10  10  10       15.64       26.28     11.84 o
  -9  10  10      117.15      119.00     25.87 o
  -8  10  10        1.52       26.58     10.54 o
  -7  10  10      574.69      565.28     20.42 o
  -6  10  10        0.90       13.53      8.46 o
  -5  10  10      780.45      801.28     25.24 o
  -4  10  10      188.16      182.28     18.34 o
  -3  10  10       40.30       48.55      7.38 o
  -2  10  10        5.57        8.28      6.22 o
  -1  10  10      404.64      413.08     21.56 o
   0  10  10        1.16       16.87      9.41 o
   1  10  10       95.12      123.72     28.27 o
   2  10  10      417.17      411.84     22.77 o
 -10  11  10        2.99       16.20     22.04 o
  -8  11  10      255.92      274.68     18.26 o
  -7  11  10      133.32      135.80     11.98 o
  -6  11  10        1.32       19.11      9.02 o
  -5  11  10       56.84       72.27     10.52 o
  -4  11  10       97.27      103.90     10.13 o
  -3  11  10      445.26      486.46     18.18 o
  -2  11  10       45.14       52.26      8.16 o
  -1  11  10      197.37      203.64     35.46 o
   0  11  10       15.25       40.07     16.77 o
   1  11  10      241.88      245.98     17.87 o
  -9  12  10      109.23      150.78     29.23 o
  -8  12  10       91.39       90.58     12.52 o
  -7  12  10      224.09      243.81     22.23 o
  -6  12  10      212.78      203.54     12.70 o
  -5  12  10       14.26       12.18      8.26 o
  -4  12  10       54.03       60.35      7.55 o
  -3  12  10      178.26      159.05     12.46 o
  -2  12  10        8.35        7.67     14.37 o
  -1  12  10        0.65       17.66     20.60 o
   1 -17  11      348.90      338.27     28.75 o
   2 -17  11       77.66       91.77     12.41 o
   3 -17  11        0.24       15.05     10.36 o
   4 -17  11        9.45       15.55     10.49 o
   5 -17  11        6.10        0.00     12.46 o
  -2 -16  11       25.19       26.98     15.85 o
  -1 -16  11        1.89       22.49     10.10 o
   0 -16  11       36.96       20.82      9.67 o
   1 -16  11      285.38      267.76     34.98 o
   2 -16  11      147.90      147.52     20.12 o
   3 -16  11        0.06       28.49     11.02 o
   4 -16  11       71.67       91.81     11.73 o
   5 -16  11      229.53      198.88     17.25 o
   6 -16  11      135.67      113.07     18.21 o
   7 -16  11      611.61      623.15     26.03 o
  -4 -15  11      397.90      394.16     20.66 o
  -3 -15  11        5.74       21.51     10.36 o
  -2 -15  11       10.68        8.19      7.46 o
  -1 -15  11       54.01       48.36     20.60 o
   0 -15  11       30.77       28.81      9.67 o
   1 -15  11       24.22       36.89     10.84 o
   2 -15  11      138.19      116.31     23.00 o
   3 -15  11      157.07      142.70     13.20 o
   4 -15  11        2.66       17.46     23.96 o
   5 -15  11      447.29      420.27     20.29 o
   6 -15  11      308.20      272.64     16.51 o
   7 -15  11       38.10       15.44     11.98 o
   8 -15  11        0.18       31.62     12.46 o
  -5 -14  11       45.52       30.30      9.57 o
  -4 -14  11        4.40       26.80     10.78 o
  -3 -14  11      131.96      103.33      9.55 o
  -2 -14  11       66.14       47.05     14.03 o
  -1 -14  11       44.29       60.39     10.36 o
   0 -14  11       43.98       50.95     10.84 o
   1 -14  11        9.71        4.96      9.41 o
   2 -14  11       36.92       43.54     10.10 o
   3 -14  11       92.11       78.54     18.69 o
   4 -14  11      108.31      131.58     12.52 o
   5 -14  11      226.93      241.04     15.54 o
   6 -14  11       13.36       13.03      9.58 o
   7 -14  11      165.48      188.65     22.52 o
   8 -14  11       13.50       45.04     15.33 o
   9 -14  11      110.41      110.20     17.25 o
  -6 -13  11      328.46      326.71     15.59 o
  -5 -13  11       37.99       23.54      8.66 o
  -4 -13  11      316.86      332.02     26.99 o
  -3 -13  11      181.33      184.83     16.06 o
  -2 -13  11       29.63       39.21     10.15 o
  -1 -13  11      156.07      130.96     18.21 o
   0 -13  11      105.17      108.02     12.20 o
   1 -13  11       22.11       48.97     11.50 o
   2 -13  11       77.32       56.86     10.36 o
   3 -13  11      476.41      484.91     27.79 o
   4 -13  11       16.82       -3.27      8.05 o
   5 -13  11      229.99      220.88     14.91 o
   6 -13  11       46.53       43.65      9.81 o
   7 -13  11        9.61        3.46      8.73 o
   8 -13  11       96.25       89.12     16.29 o
   9 -13  11      317.35      389.06     28.75 o
  10 -13  11        7.53       16.29     13.42 o
  -7 -12  11      219.11      220.60     12.72 o
  -6 -12  11      325.01      379.56     16.11 o
  -5 -12  11       18.34       12.26      7.84 o
  -4 -12  11       51.46       23.89     12.21 o
  -3 -12  11      231.36      209.20     11.24 o
  -2 -12  11      184.19      186.11     11.40 o
  -1 -12  11      232.05      237.22     15.58 o
   0 -12  11       97.95      104.37     11.84 o
   1 -12  11       40.44       19.17      9.49 o
   2 -12  11      100.74       81.87     14.85 o
   3 -12  11       46.67       26.62      9.13 o
   4 -12  11        1.16       10.96     12.46 o
   5 -12  11       21.35       46.81     10.10 o
   6 -12  11     1431.55     1483.04     44.72 o
   7 -12  11       32.28       64.93     11.02 o
   8 -12  11        5.30       20.12     14.37 o
   9 -12  11      106.52      123.62     19.17 o
  10 -12  11      305.25      369.89     28.75 o
  11 -12  11       33.35       22.04     15.33 o
  -8 -11  11        5.20       12.01     10.10 o
  -7 -11  11       22.78       14.69      7.64 o
  -6 -11  11      334.84      308.71     17.20 o
  -5 -11  11      162.19      153.76     10.81 o
  -4 -11  11      176.29      188.47     14.83 o
  -3 -11  11      237.37      229.42     14.46 o
  -2 -11  11      281.77      281.68     12.54 o
  -1 -11  11      152.67      144.11     12.87 o
   0 -11  11      428.86      436.01     28.75 o
   1 -11  11        0.37        0.29      7.77 o
   2 -11  11       28.05       20.09     20.12 o
   3 -11  11      208.43      239.16     14.91 o
   4 -11  11       31.09       46.12     16.29 o
   5 -11  11      137.95      130.88     13.20 o
   6 -11  11       51.29       54.46     10.59 o
   7 -11  11      134.25      128.32     12.52 o
   8 -11  11      138.43      137.03     19.17 o
   9 -11  11      272.20      261.61     22.04 o
  10 -11  11      304.24      350.73     26.83 o
  11 -11  11       57.82       64.20     16.29 o
  -9 -10  11        8.56       18.87      9.81 o
  -8 -10  11        3.30       16.38     10.80 o
  -7 -10  11       36.84       26.85     10.39 o
  -6 -10  11       10.44       24.21      7.36 o
  -5 -10  11     1330.78     1297.77     39.02 o
  -4 -10  11      326.77      327.42     20.12 o
  -3 -10  11      249.99      239.41     11.93 o
  -2 -10  11       26.32       22.72      6.84 o
  -1 -10  11        0.79       -3.33      9.58 o
   0 -10  11       48.66       41.60      9.81 o
   1 -10  11        0.07       -5.75     10.54 o
   2 -10  11       14.34       28.27      9.49 o
   3 -10  11       26.66       23.00      7.45 o
   4 -10  11        0.47       -5.86      8.45 o
   5 -10  11     3391.30     3366.09     87.21 o
   6 -10  11      909.70      893.48     30.49 o
   7 -10  11      270.16      271.77     16.22 o
   8 -10  11      520.98      516.32     37.37 o
   9 -10  11      606.76      569.21     32.58 o
  10 -10  11        0.38       -9.58      9.58 o
  11 -10  11      268.90      326.77     26.83 o
 -10  -9  11      164.52      128.55     13.78 o
  -9  -9  11        9.51       15.47     19.17 o
  -8  -9  11       54.12       51.61     10.49 o
  -7  -9  11      190.04      184.18     12.60 o
  -6  -9  11       20.66       26.01     14.20 o
  -5  -9  11        0.00        9.00      9.85 o
  -4  -9  11      167.11      149.49     15.33 o
  -3  -9  11      646.69      642.56     19.63 o
  -2  -9  11      152.92      141.13      9.93 o
  -1  -9  11      321.15      291.76     16.29 o
   0  -9  11       28.72       27.06      8.45 o
   1  -9  11      543.65      497.80     20.59 o
   2  -9  11      703.10      677.12     24.67 o
   3  -9  11      866.95      855.75     29.11 o
   4  -9  11      114.08      106.37     11.46 o
   5  -9  11       18.11       16.77      8.13 o
   6  -9  11      618.42      632.63     24.39 o
   7  -9  11      267.32      269.96     17.73 o
   8  -9  11       68.19       37.37     14.37 o
   9  -9  11        6.61        3.83     12.46 o
  10  -9  11        1.37       50.79     15.33 o
  11  -9  11        1.11       34.50     18.21 o
 -10  -8  11      224.55      233.88     20.12 o
  -9  -8  11       76.25       59.15     10.78 o
  -8  -8  11      120.48       98.40     11.04 o
  -7  -8  11       98.70      103.10      9.37 o
  -6  -8  11       68.49       57.48     11.52 o
  -5  -8  11      659.95      649.11     19.87 o
  -4  -8  11       50.47       45.71      6.99 o
  -3  -8  11      443.81      440.35     19.09 o
  -2  -8  11       92.81       96.34      8.18 o
  -1  -8  11      868.28      890.15     29.72 o
   0  -8  11       15.23        8.15      6.78 o
   1  -8  11       11.07       -0.26      7.36 o
   2  -8  11      333.60      341.65     13.43 o
   3  -8  11      271.41      245.96     12.32 o
   4  -8  11     1113.28     1096.27     28.67 o
   5  -8  11     1038.72     1012.47     32.86 o
   6  -8  11      341.85      375.20     18.94 o
   7  -8  11      103.13      132.49     36.41 o
   8  -8  11       10.08       33.54     12.46 o
   9  -8  11      233.28      221.36     20.12 o
  10  -8  11      407.81      394.81     27.79 o
  11  -8  11        5.79       29.71     14.37 o
 -11  -7  11       10.79       37.21     21.08 o
 -10  -7  11       10.75       25.49     11.73 o
  -9  -7  11       38.73       27.57     17.73 o
  -8  -7  11       65.74       55.36     10.49 o
  -7  -7  11      116.05       91.08      8.62 o
  -6  -7  11     1164.67     1153.70     28.86 o
  -5  -7  11      641.63      642.00     19.25 o
  -4  -7  11     2024.82     2011.82     43.93 o
  -3  -7  11       18.48        6.08      6.76 o
  -2  -7  11        1.67        1.28      5.48 o
  -1  -7  11       30.62       46.49      8.98 o
   0  -7  11      435.25      419.61     15.38 o
   1  -7  11      268.85      275.64     12.07 o
   2  -7  11        8.71       15.05      5.88 o
   3  -7  11      108.71      111.05      9.27 o
   4  -7  11      552.57      564.04     18.24 o
   5  -7  11     1372.30     1430.82     35.42 o
   6  -7  11     1110.50     1190.81     30.94 o
   7  -7  11      363.94      343.42     17.27 o
   8  -7  11        0.46       -9.58      9.58 o
   9  -7  11       85.87      145.66     19.17 o
  10  -7  11       42.22       45.04     16.29 o
 -12  -6  11        3.98       46.44     13.89 o
 -11  -6  11       27.97       20.53     13.89 o
 -10  -6  11       50.42       79.82     11.52 o
  -9  -6  11      155.48      188.09     13.88 o
  -8  -6  11       18.74       15.47      9.58 o
  -7  -6  11       87.45       90.66      8.66 o
  -6  -6  11     1305.86     1327.92     31.88 o
  -5  -6  11        3.40        4.36      9.38 o
  -4  -6  11      976.33      987.98     25.11 o
  -3  -6  11      250.20      238.94     10.99 o
  -2  -6  11       90.67       83.53      8.02 o
  -1  -6  11      492.66      517.86     19.91 o
   0  -6  11        3.01       -2.87      9.58 o
   1  -6  11        3.01       11.55      9.27 o
   2  -6  11      399.65      435.69     14.92 o
   3  -6  11     1191.36     1276.14     32.05 o
   4  -6  11     2964.23     3054.17     65.71 o
   5  -6  11     3702.83     3702.04     78.54 o
   6  -6  11     1916.55     2053.39     47.60 o
   7  -6  11      136.46      118.22      9.58 o
   8  -6  11      102.35       96.79     15.33 o
   9  -6  11       12.05        9.58     12.46 o
  10  -6  11       58.78       36.41     13.42 o
  11  -6  11       82.01       80.49     18.21 o
 -12  -5  11        8.22       14.82     18.21 o
 -11  -5  11       77.45      102.50     13.35 o
 -10  -5  11       91.49       74.63     12.91 o
  -9  -5  11        1.62       19.86     14.37 o
  -8  -5  11        0.22       -5.98      7.09 o
  -7  -5  11     1421.39     1377.08     32.91 o
  -6  -5  11      771.40      724.54     20.59 o
  -5  -5  11        3.50        3.53      6.17 o
  -4  -5  11      236.61      243.03     10.81 o
  -3  -5  11      185.65      175.27      8.00 o
  -2  -5  11        0.00        9.32      6.39 o
  -1  -5  11      483.24      500.58     16.19 o
   0  -5  11       11.33       19.26     10.59 o
   1  -5  11       24.70       26.71      7.03 o
   2  -5  11      168.81      164.98     11.97 o
   3  -5  11      227.85      246.18     11.74 o
   4  -5  11      666.81      679.14     20.76 o
   5  -5  11     1390.77     1418.71     34.79 o
   6  -5  11      390.87      393.38     18.97 o
   7  -5  11      136.59      151.40     14.45 o
   8  -5  11     1221.67     1224.11     39.96 o
   9  -5  11      185.06      209.86     23.96 o
  10  -5  11       39.27       62.29     16.29 o
  11  -5  11        1.20        0.96     14.37 o
 -12  -4  11      223.60      212.76     24.91 o
 -11  -4  11       18.19       26.96     10.10 o
 -10  -4  11       82.39       77.07     10.49 o
  -9  -4  11        1.68       -7.77      7.77 o
  -8  -4  11      658.77      696.27     25.04 o
  -7  -4  11       80.24       92.05      8.62 o
  -6  -4  11      318.80      322.88     13.64 o
  -5  -4  11      125.16      125.52      9.58 o
  -4  -4  11      864.69      861.13     19.37 o
  -3  -4  11       33.63       47.77      6.18 o
  -2  -4  11       22.26       24.69      6.38 o
  -1  -4  11      184.64      196.60     12.41 o
   0  -4  11        6.63        1.83      5.39 o
   1  -4  11      509.94      496.05     16.54 o
   2  -4  11      517.03      506.42     17.08 o
   3  -4  11     2837.08     2937.80     63.32 o
   4  -4  11     6604.13     6556.61    132.63 o
   5  -4  11       66.33       64.69      9.15 o
   6  -4  11      357.71      339.97     14.40 o
   7  -4  11      231.92      229.81     12.07 o
   8  -4  11      161.82      164.71     18.21 o
   9  -4  11       89.07       54.62     13.42 o
  10  -4  11        0.63      -12.46     12.46 o
  11  -4  11       55.44       42.16     16.29 o
 -13  -3  11       27.95       61.66     13.29 o
 -12  -3  11      351.71      374.68     27.79 o
 -11  -3  11      209.21      175.81     14.46 o
 -10  -3  11      401.41      430.74     27.31 o
  -9  -3  11        6.64        8.99      8.73 o
  -8  -3  11      593.30      545.26     21.68 o
[truncated: 118,927 more chars]
